# Supplementary material for: Genome-wide epigenetic modifications in sports horses during training as an adaptation phenomenon
Source: Sci Rep. 2023 Nov 1;13:18786. doi: 10.1038/s41598-023-46043-w (PMC10620398; doi:10.1038/s41598-023-46043-w)
Supplement: Supplementary file 1 — Supplementary Information. [file 41598_2023_46043_MOESM1_ESM.zip]

Archive with 5 entries (4 files):
- Supplementary_files/
- Supplementary_files/Supplementary_table_S5.xlsx
- __MACOSX/Supplementary_files/._Supplementary_table_S5.xlsx
- Supplementary_files/Supplementary_all_revised.docx
- __MACOSX/Supplementary_files/._Supplementary_all_revised.docx
