# Supplementary material for: Genome-wide epigenetic modifications in sports horses during training as an adaptation phenomenon
Source: Sci Rep. 2023 Nov 1;13:18786. doi: 10.1038/s41598-023-46043-w (PMC10620398; doi:10.1038/s41598-023-46043-w)
Supplement: Supplementary file 1 — Supplementary Information. [file 41598_2023_46043_MOESM1_ESM.zip › Supplementary_files/Supplementary_table_S5.xlsx]

## Sheet: ClueGO ALL
Supplementary table S5. Gene ontology results: analysis through the ClueGO software comprising all the differentially methylated genes.
GOID	GOTerm	Ontology Source	Term PValue	Term PValue Corrected with Benjamini-Hochberg	Group PValue	Group PValue Corrected with Benjamini-Hochberg	GOLevels	GOGroups	% Associated Genes	Nr. Genes	Associated Genes Found
GO:1903522	regulation of blood circulation	GO_BiologicalProcess-EBI-UniProt-GOA-ACAP-ARAP_27.05.2021_00h00	3.41229e-07	4.36773e-05	9.65077e-08	2.99174e-06	[4, 5]	Group30	7.35786	22	[ASIC2, ATP2A3, CACNA1C, CACNB1, CACNG8, FXYD1, FXYD7, GRK2, HRH2, KCNIP1, KCNIP2, KCNQ1, MDM2, NANOS1, PRKCA, RYR1, SLC8A2, SMAD7, SPTBN4, TBXAS1, THRA, TNNT2]
GO:0008016	regulation of heart contraction	GO_BiologicalProcess-EBI-UniProt-GOA-ACAP-ARAP_27.05.2021_00h00	9.86434e-07	6.31318e-05	9.65077e-08	2.99174e-06	[5, 6]	Group30	7.7551	19	[ATP2A3, CACNA1C, CACNB1, CACNG8, FXYD1, FXYD7, GRK2, KCNIP1, KCNIP2, KCNQ1, MDM2, NANOS1, PRKCA, RYR1, SLC8A2, SMAD7, SPTBN4, THRA, TNNT2]
GO:0061337	cardiac conduction	GO_BiologicalProcess-EBI-UniProt-GOA-ACAP-ARAP_27.05.2021_00h00	2.46389e-06	7.88445e-05	9.65077e-08	2.99174e-06	[3, 6, 7]	Group30	9.52381	14	[ATP2A3, CACNA1C, CACNB1, CACNG8, FXYD1, FXYD7, KCNIP1, KCNIP2, KCNQ1, NANOS1, PRKCA, RYR1, SLC8A2, SPTBN4]
GO:0097485	neuron projection guidance	GO_BiologicalProcess-EBI-UniProt-GOA-ACAP-ARAP_27.05.2021_00h00	2.04561e-06	8.72796e-05	2.04561e-06	3.1707e-05	[3, 4, 5, 7, 8, 9, 10, 11, 12]	Group08	6.84039	21	[DPYSL4, DSCAM, EPHA8, EPHB2, FEZF1, FEZF2, GATA3, LGR6, LHX1, LRP1, NOTCH3, NRP2, PDLIM7, PLCG1, PLXNA3, PRKCA, PRKCQ, PTK2, SMOX, SPTBN4, VSTM2L]
GO:0016055	Wnt signaling pathway	GO_BiologicalProcess-EBI-UniProt-GOA-ACAP-ARAP_27.05.2021_00h00	1.37153e-05	0.000351111	2.52093e-05	0.000111641	[4, 5, 6, 7]	Group18	5.09091	28	[ALPK2, AP2A1, AP2A2, CCDC88C, CCNY, CTNND2, DAAM1, FAM53B, FUZ, GATA3, GNG2, LGR6, LRP1, LRP4, NFATC1, PLCB3, PLCG2, PORCN, PPP3CA, RBMS3, RNF220, SALL1, STK24, TGFB1I1, TLE6, TRABD2A, TRABD2B, WNT7A]
GO:0005765	lysosomal membrane	GO_CellularComponent-EBI-UniProt-GOA-ACAP-ARAP_27.05.2021_00h00	1.94969e-05	0.000415934	4.56264e-05	0.000157158	[6, 7, 8]	Group09	5.58252	23	[ABCB9, ABCD4, AP1M2, AP2A1, AP2A2, CLEC16A, CYB561A3, GNAI3, KPTN, LAPTM5, LRP1, MCOLN1, MEAK7, NAPG, NFAM1, PCSK9, PSAP, RRAGA, SCARB1, SLC26A11, SLC29A3, SURF4, WDR59]
GO:0050804	modulation of chemical synaptic transmission	GO_BiologicalProcess-EBI-UniProt-GOA-ACAP-ARAP_27.05.2021_00h00	3.34683e-05	0.000535493	1.73139e-05	0.000134183	[4, 5, 6, 7, 8]	Group19	5.26316	24	[CACNA1A, CACNG8, DLGAP2, EPHB2, GRID1, GRM4, ITPKA, NISCH, NLGN3, NRGN, P2RX3, PLCG1, PNKD, PPP3CA, PRKCA, RIMS1, SCTR, SHANK2, SLC8A2, SYN3, TPRG1L, TYROBP, WNT7A, ZDHHC12]
GO:0005774	vacuolar membrane	GO_CellularComponent-EBI-UniProt-GOA-ACAP-ARAP_27.05.2021_00h00	4.56264e-05	0.000584018	4.56264e-05	0.000157158	[4, 5, 6]	Group09	5.16129	24	[ABCB9, ABCD4, AP1M2, AP2A1, AP2A2, CLEC16A, CYB561A3, GNAI3, KPTN, LAPTM5, LRP1, MCOLN1, MEAK7, NAPG, NFAM1, PCSK9, PSAP, RRAGA, SCARB1, SEPTIN9, SLC26A11, SLC29A3, SURF4, WDR59]
GO:0010631	epithelial cell migration	GO_BiologicalProcess-EBI-UniProt-GOA-ACAP-ARAP_27.05.2021_00h00	3.19852e-05	0.000584873	3.19852e-05	0.000123943	[4, 5, 6]	Group23	6.08974	19	[FOXP1, GATA3, HDAC7, ID1, IQSEC1, KRIT1, MMP9, NANOS1, NR2F2, NRP2, PLCG1, PLCG2, PRKCA, PTK2, PXN, RREB1, SCARB1, SP100, WNT7A]
GO:0010632	regulation of epithelial cell migration	GO_BiologicalProcess-EBI-UniProt-GOA-ACAP-ARAP_27.05.2021_00h00	4.36108e-05	0.000620242	3.19852e-05	0.000123943	[3, 4, 5, 6, 7]	Group23	6.69456	16	[FOXP1, GATA3, HDAC7, IQSEC1, KRIT1, MMP9, NR2F2, NRP2, PLCG1, PLCG2, PRKCA, PTK2, RREB1, SCARB1, SP100, WNT7A]
GO:1902495	transmembrane transporter complex	GO_CellularComponent-EBI-UniProt-GOA-ACAP-ARAP_27.05.2021_00h00	7.37923e-05	0.000858674	9.65077e-08	2.99174e-06	[3, 4, 5]	Group30	5.72289	19	[ABCD4, ANO1, ATP4B, CACNA1A, CACNA1C, CACNA1E, CACNB1, CACNG8, FXYD1, KCNIP1, KCNIP2, KCNQ1, KCNQ2, KCNQ3, NANOS1, PORCN, PRKCA, RYR1, SHANK2]
GO:1904062	regulation of cation transmembrane transport	GO_BiologicalProcess-EBI-UniProt-GOA-ACAP-ARAP_27.05.2021_00h00	0.000110615	0.00101133	9.65077e-08	2.99174e-06	[5, 6, 7]	Group30	5.23691	21	[CACNA1A, CACNA1C, CACNB1, CACNG8, EPHB2, FXYD1, FXYD7, G6PD, GNG2, HTT, KCNIP1, KCNIP2, KCNQ1, MMP9, NANOS1, NLGN3, OSR1, PCSK9, PLCG1, PLCG2, PRKCA]
GO:0050808	synapse organization	GO_BiologicalProcess-EBI-UniProt-GOA-ACAP-ARAP_27.05.2021_00h00	9.56929e-05	0.00102072	2.17392e-05	0.000134783	[5]	Group26	5.03282	23	[ABHD17A, ARHGAP22, ASIC2, BCAN, CACNB1, CRIPT, CTBP2, CTNND2, DSCAM, EPHB2, IGSF21, LRP4, NFIA, NLGN3, NRP2, PCDHB5, PPFIA1, SDK2, SHANK2, SLC8A2, TUBB, WNT7A, ZDHHC12]
GO:0043197	dendritic spine	GO_CellularComponent-EBI-UniProt-GOA-ACAP-ARAP_27.05.2021_00h00	0.000105022	0.00103407	9.65077e-08	2.99174e-06	[3, 5, 6, 7]	Group30	6.82927	14	[ABHD17A, ASAP1, ASIC2, CACNA1A, CRIPT, NANOS1, NRGN, P2RX3, PPP3CA, PRKCA, PTK2, SHANK2, SLC8A2, STRN4]
GO:0034704	calcium channel complex	GO_CellularComponent-EBI-UniProt-GOA-ACAP-ARAP_27.05.2021_00h00	0.000135084	0.00115272	9.65077e-08	2.99174e-06	[6, 7, 8]	Group30	10.9589	8	[CACNA1A, CACNA1C, CACNA1E, CACNB1, CACNG8, NANOS1, PRKCA, RYR1]
GO:0043112	receptor metabolic process	GO_BiologicalProcess-EBI-UniProt-GOA-ACAP-ARAP_27.05.2021_00h00	0.000154271	0.00116157	0.000109008	0.000307203	[4, 5]	Group27	6.95187	13	[AP2A1, AP2A2, CACNA1A, CACNG8, GRK2, LAPTM5, LRP1, PCSK9, PLCG2, PTPN1, RAB31, RIN3, SORL1]
GO:0003002	regionalization	GO_BiologicalProcess-EBI-UniProt-GOA-ACAP-ARAP_27.05.2021_00h00	0.000170233	0.00121055	1.67022e-05	0.00017259	[3, 4, 5]	Group28	5.36723	19	[ASCL1, CDX2, FEZF1, FEZF2, FUZ, HOXC4, LHX1, LRP4, NBL1, NR2F2, NRP2, OSR1, PBX2, PCSK6, PRKCA, RNF220, SMOX, TBX6, WNT7A]
GO:0010634	positive regulation of epithelial cell migration	GO_BiologicalProcess-EBI-UniProt-GOA-ACAP-ARAP_27.05.2021_00h00	0.000151922	0.00121538	3.19852e-05	0.000123943	[4, 5, 6, 7, 8]	Group23	7.40741	12	[FOXP1, GATA3, HDAC7, IQSEC1, MMP9, NRP2, PLCG1, PLCG2, PRKCA, RREB1, SCARB1, WNT7A]
GO:0035615	clathrin adaptor activity	GO_BiologicalProcess-EBI-UniProt-GOA-ACAP-ARAP_27.05.2021_00h00	0.000275334	0.00185488	0.000109008	0.000307203	[4, 6]	Group27	25	4	[AP1M2, AP2A1, AP2A2, HIP1]
GO:0010594	regulation of endothelial cell migration	GO_BiologicalProcess-EBI-UniProt-GOA-ACAP-ARAP_27.05.2021_00h00	0.000363285	0.00202176	3.19852e-05	0.000123943	[4, 5, 6, 7, 8]	Group23	6.74157	12	[FOXP1, GATA3, HDAC7, KRIT1, NR2F2, NRP2, PLCG1, PRKCA, PTK2, SCARB1, SP100, WNT7A]
GO:0032412	regulation of ion transmembrane transporter activity	GO_BiologicalProcess-EBI-UniProt-GOA-ACAP-ARAP_27.05.2021_00h00	0.000404387	0.00207046	7.21701e-05	0.000223727	[5, 6, 7]	Group21	5.51724	16	[CACNA1A, CACNB1, CACNG8, EPHB2, FXYD1, FXYD7, HTT, KCNIP2, KCNQ1, MMP9, NANOS1, NLGN3, OSR1, PCSK9, PLCG2, PRKCA]
GO:0032412	regulation of ion transmembrane transporter activity	GO_BiologicalProcess-EBI-UniProt-GOA-ACAP-ARAP_27.05.2021_00h00	0.000404387	0.00207046	9.65077e-08	2.99174e-06	[5, 6, 7]	Group30	5.51724	16	[CACNA1A, CACNB1, CACNG8, EPHB2, FXYD1, FXYD7, HTT, KCNIP2, KCNQ1, MMP9, NANOS1, NLGN3, OSR1, PCSK9, PLCG2, PRKCA]
GO:1903779	regulation of cardiac conduction	GO_BiologicalProcess-EBI-UniProt-GOA-ACAP-ARAP_27.05.2021_00h00	0.000358268	0.00208447	9.65077e-08	2.99174e-06	[3, 4, 6, 7, 8]	Group30	10.9375	7	[ATP2A3, FXYD1, FXYD7, NANOS1, PRKCA, RYR1, SLC8A2]
GO:0043542	endothelial cell migration	GO_BiologicalProcess-EBI-UniProt-GOA-ACAP-ARAP_27.05.2021_00h00	0.000394908	0.00210618	3.19852e-05	0.000123943	[5, 6, 7]	Group23	6.00858	14	[FOXP1, GATA3, HDAC7, ID1, KRIT1, NR2F2, NRP2, PLCG1, PRKCA, PTK2, PXN, SCARB1, SP100, WNT7A]
GO:0036020	endolysosome membrane	GO_CellularComponent-EBI-UniProt-GOA-ACAP-ARAP_27.05.2021_00h00	0.000354166	0.00215873	0.000109008	0.000307203	[5, 6, 7, 8, 9]	Group27	23.5294	4	[AP2A1, AP2A2, CLEC16A, PCSK9]
GO:0034703	cation channel complex	GO_CellularComponent-EBI-UniProt-GOA-ACAP-ARAP_27.05.2021_00h00	0.00044895	0.00221021	9.65077e-08	2.99174e-06	[5, 6, 7]	Group30	5.9322	14	[CACNA1A, CACNA1C, CACNA1E, CACNB1, CACNG8, KCNIP1, KCNIP2, KCNQ1, KCNQ2, KCNQ3, NANOS1, PORCN, PRKCA, RYR1]
GO:0009953	dorsal/ventral pattern formation	GO_BiologicalProcess-EBI-UniProt-GOA-ACAP-ARAP_27.05.2021_00h00	0.000492954	0.00225351	1.67022e-05	0.00017259	[4, 5, 6]	Group28	9.09091	8	[ASCL1, LHX1, LRP4, NBL1, PRKCA, RNF220, SMOX, WNT7A]
GO:0099068	postsynapse assembly	GO_BiologicalProcess-EBI-UniProt-GOA-ACAP-ARAP_27.05.2021_00h00	0.000352637	0.00225688	1.73139e-05	0.000134183	[5, 6, 7]	Group19	16.6667	5	[EPHB2, LRP4, NLGN3, WNT7A, ZDHHC12]
GO:0099068	postsynapse assembly	GO_BiologicalProcess-EBI-UniProt-GOA-ACAP-ARAP_27.05.2021_00h00	0.000352637	0.00225688	0.000274087	0.000653592	[5, 6, 7]	Group22	16.6667	5	[EPHB2, LRP4, NLGN3, WNT7A, ZDHHC12]
GO:0099068	postsynapse assembly	GO_BiologicalProcess-EBI-UniProt-GOA-ACAP-ARAP_27.05.2021_00h00	0.000352637	0.00225688	2.17392e-05	0.000134783	[5, 6, 7]	Group26	16.6667	5	[EPHB2, LRP4, NLGN3, WNT7A, ZDHHC12]
GO:0030228	lipoprotein particle receptor activity	GO_BiologicalProcess-EBI-UniProt-GOA-ACAP-ARAP_27.05.2021_00h00	0.000481594	0.00228311	0.00255244	0.00395628	[5, 7]	Group13	15.625	5	[LRP1, LRP4, PCSK9, SCARB1, SORL1]
GO:2000696	regulation of epithelial cell differentiation involved in kidney development	GO_BiologicalProcess-EBI-UniProt-GOA-ACAP-ARAP_27.05.2021_00h00	0.000558098	0.00246333	2.2327e-05	0.000115356	[5, 6, 7, 8, 9, 10]	Group29	21.0526	4	[GATA3, LHX1, MMP9, OSR1]
GO:0051592	response to calcium ion	GO_BiologicalProcess-EBI-UniProt-GOA-ACAP-ARAP_27.05.2021_00h00	0.000595621	0.00254132	0.0003932	0.000870657	[5]	Group17	6.79012	11	[ALOX15, BAD, CACNA1A, CPNE7, KCNIP2, MCOLN1, PLCG2, PPP3CA, RYR1, SYT13, TNNT2]
GO:0072665	protein localization to vacuole	GO_BiologicalProcess-EBI-UniProt-GOA-ACAP-ARAP_27.05.2021_00h00	0.000621472	0.00256608	0.000621472	0.00128438	[6]	Group16	10	7	[CACNG8, KPTN, LAPTM5, MEAK7, RNF215, SORL1, VPS37C]
GO:0035850	epithelial cell differentiation involved in kidney development	GO_BiologicalProcess-EBI-UniProt-GOA-ACAP-ARAP_27.05.2021_00h00	0.000784898	0.00295491	2.2327e-05	0.000115356	[5, 6, 7, 8, 9]	Group29	11.3208	6	[GATA3, LHX1, MMP9, OSR1, SALL1, SMOX]
GO:1902017	regulation of cilium assembly	GO_BiologicalProcess-EBI-UniProt-GOA-ACAP-ARAP_27.05.2021_00h00	0.000766439	0.00297285	0.00307756	0.00454307	[5, 6, 7, 8]	Group12	8.51064	8	[CROCC, EVI5, FUZ, HTT, SEPTIN9, TBC1D17, TBC1D22A, TBC1D9B]
GO:0032801	receptor catabolic process	GO_BiologicalProcess-EBI-UniProt-GOA-ACAP-ARAP_27.05.2021_00h00	0.000842189	0.00299445	0.000109008	0.000307203	[4, 5, 6]	Group27	13.8889	5	[AP2A1, AP2A2, LAPTM5, PCSK9, PTPN1]
GO:0060401	cytosolic calcium ion transport	GO_BiologicalProcess-EBI-UniProt-GOA-ACAP-ARAP_27.05.2021_00h00	0.000748792	0.00299517	9.65077e-08	2.99174e-06	[8]	Group30	6.21762	12	[ATP2A3, BAK1, CACNA1C, HTT, MCOLN1, NANOS1, P2RX3, PLCG1, PLCG2, PRKCA, RYR1, SLC8A2]
GO:0034702	ion channel complex	GO_CellularComponent-EBI-UniProt-GOA-ACAP-ARAP_27.05.2021_00h00	0.000830303	0.00303654	9.65077e-08	2.99174e-06	[4, 5, 6]	Group30	5.16129	16	[ANO1, CACNA1A, CACNA1C, CACNA1E, CACNB1, CACNG8, KCNIP1, KCNIP2, KCNQ1, KCNQ2, KCNQ3, NANOS1, PORCN, PRKCA, RYR1, SHANK2]
GO:0009880	embryonic pattern specification	GO_BiologicalProcess-EBI-UniProt-GOA-ACAP-ARAP_27.05.2021_00h00	0.000941688	0.00325773	1.67022e-05	0.00017259	[3, 4, 5]	Group28	9.33333	7	[LHX1, MEIS1, MEIS3, NRP2, PCSK6, TBX6, WNT7A]
GO:2001257	regulation of cation channel activity	GO_BiologicalProcess-EBI-UniProt-GOA-ACAP-ARAP_27.05.2021_00h00	0.00111312	0.00374944	7.21701e-05	0.000223727	[6, 7, 8, 9, 10]	Group21	5.94059	12	[CACNA1A, CACNB1, CACNG8, EPHB2, HTT, KCNIP2, KCNQ1, MMP9, NANOS1, NLGN3, PLCG2, PRKCA]
GO:2001257	regulation of cation channel activity	GO_BiologicalProcess-EBI-UniProt-GOA-ACAP-ARAP_27.05.2021_00h00	0.00111312	0.00374944	9.65077e-08	2.99174e-06	[6, 7, 8, 9, 10]	Group30	5.94059	12	[CACNA1A, CACNB1, CACNG8, EPHB2, HTT, KCNIP2, KCNQ1, MMP9, NANOS1, NLGN3, PLCG2, PRKCA]
GO:1904064	positive regulation of cation transmembrane transport	GO_BiologicalProcess-EBI-UniProt-GOA-ACAP-ARAP_27.05.2021_00h00	0.00129122	0.00423784	7.21701e-05	0.000223727	[5, 6, 7, 8]	Group21	6.17978	11	[EPHB2, FXYD1, G6PD, GNG2, HTT, KCNIP2, KCNQ1, NANOS1, NLGN3, PLCG1, PLCG2]
GO:1904064	positive regulation of cation transmembrane transport	GO_BiologicalProcess-EBI-UniProt-GOA-ACAP-ARAP_27.05.2021_00h00	0.00129122	0.00423784	9.65077e-08	2.99174e-06	[5, 6, 7, 8]	Group30	6.17978	11	[EPHB2, FXYD1, G6PD, GNG2, HTT, KCNIP2, KCNQ1, NANOS1, NLGN3, PLCG1, PLCG2]
GO:0021953	central nervous system neuron differentiation	GO_BiologicalProcess-EBI-UniProt-GOA-ACAP-ARAP_27.05.2021_00h00	0.00142966	0.00446332	0.00667985	0.00828302	[5, 6, 7, 8, 9]	Group20	5.76923	12	[ASCL1, EPHB2, FEZF2, LHX1, NANOS1, NRP2, OLIG3, PLXNA3, SALL1, SMOX, SPTBN4, WNT7A]
GO:0030856	regulation of epithelial cell differentiation	GO_BiologicalProcess-EBI-UniProt-GOA-ACAP-ARAP_27.05.2021_00h00	0.0014648	0.00446414	0.0002695	0.000696208	[4, 5, 6]	Group25	6.49351	10	[AJAP1, ASCL1, BAD, GATA3, ID1, LHX1, MMP9, NOTCH4, OSR1, SMOX]
GO:0030856	regulation of epithelial cell differentiation	GO_BiologicalProcess-EBI-UniProt-GOA-ACAP-ARAP_27.05.2021_00h00	0.0014648	0.00446414	2.2327e-05	0.000115356	[4, 5, 6]	Group29	6.49351	10	[AJAP1, ASCL1, BAD, GATA3, ID1, LHX1, MMP9, NOTCH4, OSR1, SMOX]
GO:0009898	cytoplasmic side of plasma membrane	GO_CellularComponent-EBI-UniProt-GOA-ACAP-ARAP_27.05.2021_00h00	0.00141248	0.00451994	0.00141248	0.0025757	[4, 5]	Group10	6.11111	11	[AJAP1, ALOX15, G6PD, GNAI3, GNG2, HIP1, KCNIP1, PPP3CA, PTK2, PTK6, SRMS]
GO:0019722	calcium-mediated signaling	GO_BiologicalProcess-EBI-UniProt-GOA-ACAP-ARAP_27.05.2021_00h00	0.00156585	0.00455519	9.65077e-08	2.99174e-06	[5, 6, 7]	Group30	5.43933	13	[CACNA1A, CACNA1C, HTT, MCOLN1, NANOS1, NFATC1, P2RX3, PLCG1, PLCG2, PPP3CA, PRKCA, RYR1, SLC8A2]
GO:0045742	positive regulation of epidermal growth factor receptor signaling pathway	GO_BiologicalProcess-EBI-UniProt-GOA-ACAP-ARAP_27.05.2021_00h00	0.00153774	0.00457744	0.00372268	0.0052456	[5, 6, 7, 8, 9, 10, 11]	Group14	12.1951	5	[HIP1, MMP9, NCF1, PLAUR, PTK6]
GO:0045742	positive regulation of epidermal growth factor receptor signaling pathway	GO_BiologicalProcess-EBI-UniProt-GOA-ACAP-ARAP_27.05.2021_00h00	0.00153774	0.00457744	0.000747606	0.00144849	[5, 6, 7, 8, 9, 10, 11]	Group24	12.1951	5	[HIP1, MMP9, NCF1, PLAUR, PTK6]
GO:0004879	nuclear receptor activity	GO_BiologicalProcess-EBI-UniProt-GOA-ACAP-ARAP_27.05.2021_00h00	0.00165165	0.00469802	0.00165165	0.00284451	[4, 5, 6, 8, 9, 10, 11, 12, 13, 14]	Group02	9.83607	6	[ESRRB, ESRRG, NR2F2, RARB, RORC, THRA]
GO:0031234	extrinsic component of cytoplasmic side of plasma membrane	GO_CellularComponent-EBI-UniProt-GOA-ACAP-ARAP_27.05.2021_00h00	0.00177775	0.00494677	0.00141248	0.0025757	[3, 4, 5, 6]	Group10	7.47664	8	[ALOX15, GNAI3, GNG2, HIP1, KCNIP1, PTK2, PTK6, SRMS]
GO:0001823	mesonephros development	GO_BiologicalProcess-EBI-UniProt-GOA-ACAP-ARAP_27.05.2021_00h00	0.00199922	0.00544469	2.2327e-05	0.000115356	[5, 6, 7, 8]	Group29	7.33945	8	[GATA3, LHX1, OSR1, RARB, REN, SALL1, SMAD7, SMOX]
GO:0015085	calcium ion transmembrane transporter activity	GO_BiologicalProcess-EBI-UniProt-GOA-ACAP-ARAP_27.05.2021_00h00	0.00216964	0.00578571	9.65077e-08	2.99174e-06	[7, 8, 9, 10]	Group30	5.24194	13	[ATP2A3, CACNA1A, CACNA1C, CACNA1E, CACNB1, CACNG8, HTT, MCOLN1, NANOS1, PLCG2, PRKCA, RYR1, SLC8A2]
GO:0048469	cell maturation	GO_BiologicalProcess-EBI-UniProt-GOA-ACAP-ARAP_27.05.2021_00h00	0.00225784	0.00589804	0.00225784	0.00368385	[3, 4, 5]	Group11	5.75916	11	[ASCL1, ASIC2, EPHA8, G6PD, GATA3, KCNIP2, PRKCA, REN, SPTBN4, SRRM4, TBX6]
GO:0045807	positive regulation of endocytosis	GO_BiologicalProcess-EBI-UniProt-GOA-ACAP-ARAP_27.05.2021_00h00	0.00237156	0.00595214	0.000109008	0.000307203	[3, 4, 5, 6, 7]	Group27	7.14286	8	[AP2A1, HIP1, LRP1, PCSK9, PLCG2, PPP3CA, RAB31, TF]
GO:0061462	protein localization to lysosome	GO_BiologicalProcess-EBI-UniProt-GOA-ACAP-ARAP_27.05.2021_00h00	0.00234261	0.00599707	0.000621472	0.00128438	[7]	Group16	11.1111	5	[CACNG8, KPTN, LAPTM5, MEAK7, SORL1]
GO:0030857	negative regulation of epithelial cell differentiation	GO_BiologicalProcess-EBI-UniProt-GOA-ACAP-ARAP_27.05.2021_00h00	0.00258416	0.00612541	2.2327e-05	0.000115356	[4, 5, 6, 7]	Group29	10.8696	5	[ID1, MMP9, NOTCH4, OSR1, SMOX]
GO:0038024	cargo receptor activity	GO_BiologicalProcess-EBI-UniProt-GOA-ACAP-ARAP_27.05.2021_00h00	0.00255244	0.00616439	0.00255244	0.00395628	[4, 6]	Group13	7.86517	7	[CD5, CD6, LRP1, LRP4, PCSK9, SCARB1, SORL1]
GO:0090200	positive regulation of release of cytochrome c from mitochondria	GO_BiologicalProcess-EBI-UniProt-GOA-ACAP-ARAP_27.05.2021_00h00	0.00254354	0.00626103	0.00372268	0.0052456	[5, 6, 7, 8, 9]	Group14	14.2857	4	[BAD, BAK1, MMP9, PLAUR]
GO:0090200	positive regulation of release of cytochrome c from mitochondria	GO_BiologicalProcess-EBI-UniProt-GOA-ACAP-ARAP_27.05.2021_00h00	0.00254354	0.00626103	0.000747606	0.00144849	[5, 6, 7, 8, 9]	Group24	14.2857	4	[BAD, BAK1, MMP9, PLAUR]
GO:0090200	positive regulation of release of cytochrome c from mitochondria	GO_BiologicalProcess-EBI-UniProt-GOA-ACAP-ARAP_27.05.2021_00h00	0.00254354	0.00626103	0.0002695	0.000696208	[5, 6, 7, 8, 9]	Group25	14.2857	4	[BAD, BAK1, MMP9, PLAUR]
GO:0071277	cellular response to calcium ion	GO_BiologicalProcess-EBI-UniProt-GOA-ACAP-ARAP_27.05.2021_00h00	0.00271934	0.00632865	0.0003932	0.000870657	[6]	Group17	7.77778	7	[ALOX15, CACNA1A, CPNE7, MCOLN1, PLCG2, RYR1, SYT13]
GO:0071277	cellular response to calcium ion	GO_BiologicalProcess-EBI-UniProt-GOA-ACAP-ARAP_27.05.2021_00h00	0.00271934	0.00632865	9.65077e-08	2.99174e-06	[6]	Group30	7.77778	7	[ALOX15, CACNA1A, CPNE7, MCOLN1, PLCG2, RYR1, SYT13]
GO:0042551	neuron maturation	GO_BiologicalProcess-EBI-UniProt-GOA-ACAP-ARAP_27.05.2021_00h00	0.00284327	0.0064989	0.00225784	0.00368385	[4, 5, 6, 8, 9, 10]	Group11	10.6383	5	[EPHA8, KCNIP2, SPTBN4, SRRM4, TBX6]
GO:0030100	regulation of endocytosis	GO_BiologicalProcess-EBI-UniProt-GOA-ACAP-ARAP_27.05.2021_00h00	0.00295592	0.00663785	0.000109008	0.000307203	[4, 5, 6]	Group27	5.28634	12	[ALOX15, AP2A1, CACNA1A, HIP1, LRP1, PCSK9, PLCG2, PPP3CA, PTPN1, RAB31, RIN3, TF]
GO:0035270	endocrine system development	GO_BiologicalProcess-EBI-UniProt-GOA-ACAP-ARAP_27.05.2021_00h00	0.00307756	0.00679187	0.0002695	0.000696208	[4, 5]	Group25	6.29371	9	[ARMC5, ASCL1, BAD, BAK1, GATA3, PAX4, SALL1, SMOX, THRA]
GO:0035270	endocrine system development	GO_BiologicalProcess-EBI-UniProt-GOA-ACAP-ARAP_27.05.2021_00h00	0.00307756	0.00679187	2.2327e-05	0.000115356	[4, 5]	Group29	6.29371	9	[ARMC5, ASCL1, BAD, BAK1, GATA3, PAX4, SALL1, SMOX, THRA]
GO:0010595	positive regulation of endothelial cell migration	GO_BiologicalProcess-EBI-UniProt-GOA-ACAP-ARAP_27.05.2021_00h00	0.00345204	0.00748918	3.19852e-05	0.000123943	[5, 6, 7, 8, 9]	Group23	6.72269	8	[FOXP1, GATA3, HDAC7, NRP2, PLCG1, PRKCA, SCARB1, WNT7A]
GO:0097553	calcium ion transmembrane import into cytosol	GO_BiologicalProcess-EBI-UniProt-GOA-ACAP-ARAP_27.05.2021_00h00	0.00353363	0.00753841	9.65077e-08	2.99174e-06	[5, 7, 9, 10, 11, 13]	Group30	6.16438	9	[CACNA1C, HTT, MCOLN1, NANOS1, PLCG1, PLCG2, PRKCA, RYR1, SLC8A2]
GO:0021954	central nervous system neuron development	GO_BiologicalProcess-EBI-UniProt-GOA-ACAP-ARAP_27.05.2021_00h00	0.00390326	0.00805834	0.00667985	0.00828302	[5, 6, 7, 8, 9, 10]	Group20	7.29167	7	[ASCL1, EPHB2, FEZF2, NANOS1, NRP2, PLXNA3, SPTBN4]
GO:0002028	regulation of sodium ion transport	GO_BiologicalProcess-EBI-UniProt-GOA-ACAP-ARAP_27.05.2021_00h00	0.00390326	0.00805834	9.65077e-08	2.99174e-06	[5, 6, 7]	Group30	7.29167	7	[FXYD1, FXYD7, KCNQ1, NANOS1, OSR1, PCSK9, SPTBN4]
GO:0004714	transmembrane receptor protein tyrosine kinase activity	GO_BiologicalProcess-EBI-UniProt-GOA-ACAP-ARAP_27.05.2021_00h00	0.00387594	0.00813312	0.00387594	0.00522409	[9, 10, 11]	Group01	5.68182	10	[ALK, EPHA8, EPHB2, LTK, NCF1, NRP2, PTK2, PTK6, SRMS, TTK]
GO:0072666	establishment of protein localization to vacuole	GO_BiologicalProcess-EBI-UniProt-GOA-ACAP-ARAP_27.05.2021_00h00	0.00406954	0.00826827	0.000621472	0.00128438	[5, 6, 7]	Group16	9.80392	5	[CACNG8, LAPTM5, RNF215, SORL1, VPS37C]
GO:0015278	calcium-release channel activity	GO_BiologicalProcess-EBI-UniProt-GOA-ACAP-ARAP_27.05.2021_00h00	0.00406954	0.00826827	9.65077e-08	2.99174e-06	[5, 6, 7, 8, 9, 10, 11, 12, 13, 14, 15]	Group30	9.80392	5	[HTT, MCOLN1, NANOS1, PRKCA, RYR1]
GO:0035115	embryonic forelimb morphogenesis	GO_BiologicalProcess-EBI-UniProt-GOA-ACAP-ARAP_27.05.2021_00h00	0.00418481	0.00836962	0.000274087	0.000653592	[6, 7, 8]	Group22	12.5	4	[CACNA1C, OSR1, WNT7A, ZNF358]
GO:0043281	regulation of cysteine-type endopeptidase activity involved in apoptotic process	GO_BiologicalProcess-EBI-UniProt-GOA-ACAP-ARAP_27.05.2021_00h00	0.00432037	0.00850781	0.000747606	0.00144849	[6, 8, 9, 10]	Group24	5.04202	12	[ATP2A3, BAD, BAK1, CD44, DLEC1, HIP1, LAPTM5, MDM2, MMP9, PLAUR, PPP3CA, TNFSF14]
GO:0071248	cellular response to metal ion	GO_BiologicalProcess-EBI-UniProt-GOA-ACAP-ARAP_27.05.2021_00h00	0.00481817	0.00934434	0.0003932	0.000870657	[5]	Group17	5.21327	11	[ALOX15, AQP2, CACNA1A, CPNE7, MCOLN1, MMP9, NCF1, PLCG2, RYR1, SYT13, TF]
GO:0060173	limb development	GO_BiologicalProcess-EBI-UniProt-GOA-ACAP-ARAP_27.05.2021_00h00	0.00490335	0.0093676	0.000274087	0.000653592	[4, 5]	Group22	5.49451	10	[BAK1, CACNA1C, LRP4, NR2F2, OSR1, PBX2, RARB, SALL1, WNT7A, ZNF358]
GO:0031623	receptor internalization	GO_BiologicalProcess-EBI-UniProt-GOA-ACAP-ARAP_27.05.2021_00h00	0.00511633	0.00949117	0.000109008	0.000307203	[5, 6, 7]	Group27	6.29921	8	[CACNA1A, CACNG8, GRK2, LRP1, PCSK9, PLCG2, RAB31, RIN3]
GO:0099173	postsynapse organization	GO_BiologicalProcess-EBI-UniProt-GOA-ACAP-ARAP_27.05.2021_00h00	0.00509362	0.00958799	2.17392e-05	0.000134783	[4, 6]	Group26	5.46448	10	[ABHD17A, ARHGAP22, CRIPT, CTNND2, EPHB2, LRP4, NLGN3, NRP2, WNT7A, ZDHHC12]
GO:0001657	ureteric bud development	GO_BiologicalProcess-EBI-UniProt-GOA-ACAP-ARAP_27.05.2021_00h00	0.00573767	0.0102003	2.2327e-05	0.000115356	[5, 6, 8, 9, 10, 11]	Group29	6.79612	7	[GATA3, LHX1, OSR1, RARB, SALL1, SMAD7, SMOX]
GO:0005262	calcium channel activity	GO_BiologicalProcess-EBI-UniProt-GOA-ACAP-ARAP_27.05.2021_00h00	0.00612496	0.0103157	0.0003932	0.000870657	[7, 8, 9, 10, 11]	Group17	5.04587	11	[CACNA1A, CACNA1C, CACNA1E, CACNB1, CACNG8, HTT, MCOLN1, NANOS1, PLCG2, PRKCA, RYR1]
GO:0005262	calcium channel activity	GO_BiologicalProcess-EBI-UniProt-GOA-ACAP-ARAP_27.05.2021_00h00	0.00612496	0.0103157	9.65077e-08	2.99174e-06	[7, 8, 9, 10, 11]	Group30	5.04587	11	[CACNA1A, CACNA1C, CACNA1E, CACNB1, CACNG8, HTT, MCOLN1, NANOS1, PLCG2, PRKCA, RYR1]
GO:0009952	anterior/posterior pattern specification	GO_BiologicalProcess-EBI-UniProt-GOA-ACAP-ARAP_27.05.2021_00h00	0.00572612	0.0103231	1.67022e-05	0.00017259	[4, 5, 6]	Group28	5.09259	11	[CDX2, FEZF1, FEZF2, FUZ, HOXC4, LHX1, NR2F2, OSR1, PCSK6, SMOX, TBX6]
GO:0035567	non-canonical Wnt signaling pathway	GO_BiologicalProcess-EBI-UniProt-GOA-ACAP-ARAP_27.05.2021_00h00	0.00591126	0.0103649	2.52093e-05	0.000111641	[5, 6, 7, 8]	Group18	5.6962	9	[AP2A1, AP2A2, CCDC88C, DAAM1, GNG2, NFATC1, PLCB3, PPP3CA, WNT7A]
GO:0021575	hindbrain morphogenesis	GO_BiologicalProcess-EBI-UniProt-GOA-ACAP-ARAP_27.05.2021_00h00	0.00608258	0.0103809	1.67022e-05	0.00017259	[3, 4, 6, 7, 8, 9]	Group28	8.92857	5	[DLEC1, LHX1, SMOX, WHRN, WNT7A]
GO:0021575	hindbrain morphogenesis	GO_BiologicalProcess-EBI-UniProt-GOA-ACAP-ARAP_27.05.2021_00h00	0.00608258	0.0103809	2.2327e-05	0.000115356	[3, 4, 6, 7, 8, 9]	Group29	8.92857	5	[DLEC1, LHX1, SMOX, WHRN, WNT7A]
GO:0007416	synapse assembly	GO_BiologicalProcess-EBI-UniProt-GOA-ACAP-ARAP_27.05.2021_00h00	0.00569933	0.0104216	2.17392e-05	0.000134783	[5, 6]	Group26	5.37634	10	[ASIC2, DSCAM, EPHB2, LRP4, NLGN3, PCDHB5, SDK2, SHANK2, WNT7A, ZDHHC12]
GO:0005245	voltage-gated calcium channel activity	GO_BiologicalProcess-EBI-UniProt-GOA-ACAP-ARAP_27.05.2021_00h00	0.00605506	0.0104736	9.65077e-08	2.99174e-06	[7, 8, 9, 10, 11, 12]	Group30	7.59494	6	[CACNA1A, CACNA1C, CACNA1E, CACNB1, CACNG8, RYR1]
GO:0044319	wound healing, spreading of cells	GO_BiologicalProcess-EBI-UniProt-GOA-ACAP-ARAP_27.05.2021_00h00	0.00642295	0.0106771	0.00642295	0.00829631	[4, 5, 6, 8, 9]	Group06	11.1111	4	[CD44, PPP3CA, RREB1, WNT7A]
GO:1903169	regulation of calcium ion transmembrane transport	GO_BiologicalProcess-EBI-UniProt-GOA-ACAP-ARAP_27.05.2021_00h00	0.00693036	0.0113729	9.65077e-08	2.99174e-06	[6, 7, 8, 9]	Group30	5.55556	9	[CACNA1A, CACNA1C, CACNB1, G6PD, HTT, NANOS1, PLCG1, PLCG2, PRKCA]
GO:0010522	regulation of calcium ion transport into cytosol	GO_BiologicalProcess-EBI-UniProt-GOA-ACAP-ARAP_27.05.2021_00h00	0.00703976	0.0114062	9.65077e-08	2.99174e-06	[3, 4, 5, 7, 8, 9, 10, 11, 13]	Group30	6.54206	7	[BAK1, CACNA1C, HTT, NANOS1, P2RX3, PLCG1, PRKCA]
GO:0048260	positive regulation of receptor-mediated endocytosis	GO_BiologicalProcess-EBI-UniProt-GOA-ACAP-ARAP_27.05.2021_00h00	0.00757977	0.0121276	0.000109008	0.000307203	[4, 5, 6, 7, 8]	Group27	8.47458	5	[AP2A1, HIP1, PCSK9, PLCG2, TF]
GO:0002820	negative regulation of adaptive immune response	GO_BiologicalProcess-EBI-UniProt-GOA-ACAP-ARAP_27.05.2021_00h00	0.00813109	0.0128491	0.00813109	0.00969476	[4, 5, 6]	Group05	8.33333	5	[ALOX15, IL4I1, SMAD7, SUSD4, ZBTB7B]
GO:0017080	sodium channel regulator activity	GO_BiologicalProcess-EBI-UniProt-GOA-ACAP-ARAP_27.05.2021_00h00	0.00854229	0.0133343	9.65077e-08	2.99174e-06	[7, 8, 9, 10, 11, 12]	Group30	10.2564	4	[FXYD1, FXYD7, NANOS1, PCSK9]
GO:0003279	cardiac septum development	GO_BiologicalProcess-EBI-UniProt-GOA-ACAP-ARAP_27.05.2021_00h00	0.00938713	0.0143042	2.2327e-05	0.000115356	[3, 4, 6, 7, 8]	Group29	6.19469	7	[GATA3, MDM2, NRP2, PPP3CA, SALL1, SMAD7, SMOX]
GO:0050806	positive regulation of synaptic transmission	GO_BiologicalProcess-EBI-UniProt-GOA-ACAP-ARAP_27.05.2021_00h00	0.0093671	0.0144457	1.73139e-05	0.000134183	[3, 4, 5, 6, 7, 8, 9]	Group19	5.29412	9	[CACNG8, EPHB2, NLGN3, NRGN, RIMS1, SHANK2, SLC8A2, TYROBP, ZDHHC12]
GO:0050806	positive regulation of synaptic transmission	GO_BiologicalProcess-EBI-UniProt-GOA-ACAP-ARAP_27.05.2021_00h00	0.0093671	0.0144457	2.17392e-05	0.000134783	[3, 4, 5, 6, 7, 8, 9]	Group26	5.29412	9	[CACNG8, EPHB2, NLGN3, NRGN, RIMS1, SHANK2, SLC8A2, TYROBP, ZDHHC12]
GO:0071870	cellular response to catecholamine stimulus	GO_BiologicalProcess-EBI-UniProt-GOA-ACAP-ARAP_27.05.2021_00h00	0.00982797	0.0147998	0.00982797	0.011284	[5, 6, 7]	Group00	6.14035	7	[ALK, GNAI3, GNG2, HRH2, ID1, KCNQ1, PRKCA]
GO:0021879	forebrain neuron differentiation	GO_BiologicalProcess-EBI-UniProt-GOA-ACAP-ARAP_27.05.2021_00h00	0.00995078	0.0148105	0.00667985	0.00828302	[5, 6, 7, 8, 9, 10]	Group20	7.93651	5	[ASCL1, FEZF2, NRP2, PLXNA3, SALL1]
GO:0000578	embryonic axis specification	GO_BiologicalProcess-EBI-UniProt-GOA-ACAP-ARAP_27.05.2021_00h00	0.0101822	0.0149807	1.67022e-05	0.00017259	[4, 5, 6]	Group28	9.7561	4	[LHX1, PCSK6, TBX6, WNT7A]
GO:0021696	cerebellar cortex morphogenesis	GO_BiologicalProcess-EBI-UniProt-GOA-ACAP-ARAP_27.05.2021_00h00	0.0101822	0.0149807	1.67022e-05	0.00017259	[3, 4, 5, 6, 7, 8, 9, 10, 11, 12]	Group28	9.7561	4	[LHX1, SMOX, WHRN, WNT7A]
GO:0021696	cerebellar cortex morphogenesis	GO_BiologicalProcess-EBI-UniProt-GOA-ACAP-ARAP_27.05.2021_00h00	0.0101822	0.0149807	2.2327e-05	0.000115356	[3, 4, 5, 6, 7, 8, 9, 10, 11, 12]	Group29	9.7561	4	[LHX1, SMOX, WHRN, WNT7A]
GO:0010822	positive regulation of mitochondrion organization	GO_BiologicalProcess-EBI-UniProt-GOA-ACAP-ARAP_27.05.2021_00h00	0.0106584	0.0155032	0.000747606	0.00144849	[5, 6, 7]	Group24	6.74157	6	[BAD, BAK1, HTT, MMP9, PLAUR, TFDP1]
GO:0003205	cardiac chamber development	GO_BiologicalProcess-EBI-UniProt-GOA-ACAP-ARAP_27.05.2021_00h00	0.0111888	0.0159129	2.2327e-05	0.000115356	[3, 5, 6, 7]	Group29	5.14286	9	[GATA3, MDM2, NRP2, PPP3CA, SALL1, SMAD7, SMOX, TBX6, TNNT2]
GO:0007223	Wnt signaling pathway, calcium modulating pathway	GO_BiologicalProcess-EBI-UniProt-GOA-ACAP-ARAP_27.05.2021_00h00	0.0110734	0.0159257	2.52093e-05	0.000111641	[6, 7, 8, 9]	Group18	9.52381	4	[GNG2, NFATC1, PLCB3, PPP3CA]
GO:0007223	Wnt signaling pathway, calcium modulating pathway	GO_BiologicalProcess-EBI-UniProt-GOA-ACAP-ARAP_27.05.2021_00h00	0.0110734	0.0159257	2.2327e-05	0.000115356	[6, 7, 8, 9]	Group29	9.52381	4	[GNG2, NFATC1, PLCB3, PPP3CA]
GO:0042093	T-helper cell differentiation	GO_BiologicalProcess-EBI-UniProt-GOA-ACAP-ARAP_27.05.2021_00h00	0.012032	0.0167402	0.0266141	0.0284496	[9, 10, 11, 12, 13, 14, 15]	Group15	7.57576	5	[FOXP1, GATA3, RORC, SMAD7, ZBTB7B]
GO:0001941	postsynaptic membrane organization	GO_BiologicalProcess-EBI-UniProt-GOA-ACAP-ARAP_27.05.2021_00h00	0.0120133	0.0168978	7.21701e-05	0.000223727	[5, 7]	Group21	9.30233	4	[CRIPT, EPHB2, LRP4, NLGN3]
GO:0001941	postsynaptic membrane organization	GO_BiologicalProcess-EBI-UniProt-GOA-ACAP-ARAP_27.05.2021_00h00	0.0120133	0.0168978	2.17392e-05	0.000134783	[5, 7]	Group26	9.30233	4	[CRIPT, EPHB2, LRP4, NLGN3]
GO:0009798	axis specification	GO_BiologicalProcess-EBI-UniProt-GOA-ACAP-ARAP_27.05.2021_00h00	0.0130542	0.0179671	1.67022e-05	0.00017259	[3, 4, 5]	Group28	6.45161	6	[CDX2, LHX1, PCSK6, SMOX, TBX6, WNT7A]
GO:0001656	metanephros development	GO_BiologicalProcess-EBI-UniProt-GOA-ACAP-ARAP_27.05.2021_00h00	0.0130542	0.0179671	2.2327e-05	0.000115356	[5, 6, 7, 8]	Group29	6.45161	6	[AQP2, GATA3, LHX1, OSR1, SALL1, SMOX]
GO:0038127	ERBB signaling pathway	GO_BiologicalProcess-EBI-UniProt-GOA-ACAP-ARAP_27.05.2021_00h00	0.0133485	0.0179853	0.00372268	0.0052456	[6, 7, 8]	Group14	5.33333	8	[HIP1, MMP9, NCF1, PLAUR, PLCG1, PRKCA, PTK2, PTK6]
GO:0048259	regulation of receptor-mediated endocytosis	GO_BiologicalProcess-EBI-UniProt-GOA-ACAP-ARAP_27.05.2021_00h00	0.0133471	0.0181747	0.000109008	0.000307203	[5, 6, 7]	Group27	5.78512	7	[AP2A1, CACNA1A, HIP1, PCSK9, PLCG2, RIN3, TF]
GO:0002065	columnar/cuboidal epithelial cell differentiation	GO_BiologicalProcess-EBI-UniProt-GOA-ACAP-ARAP_27.05.2021_00h00	0.0137075	0.0182767	0.0002695	0.000696208	[5, 6]	Group25	6.38298	6	[ASCL1, BAD, CDX2, PTK6, RARB, SMOX]
GO:1901019	regulation of calcium ion transmembrane transporter activity	GO_BiologicalProcess-EBI-UniProt-GOA-ACAP-ARAP_27.05.2021_00h00	0.0143834	0.0189801	9.65077e-08	2.99174e-06	[6, 7, 8, 9, 10, 11]	Group30	6.31579	6	[CACNA1A, CACNB1, HTT, NANOS1, PLCG2, PRKCA]
GO:0098815	modulation of excitatory postsynaptic potential	GO_BiologicalProcess-EBI-UniProt-GOA-ACAP-ARAP_27.05.2021_00h00	0.0151341	0.0195674	1.73139e-05	0.000134183	[4, 5, 6, 7, 8, 9, 10]	Group19	8.69565	4	[NLGN3, RIMS1, SLC8A2, WNT7A]
GO:0072210	metanephric nephron development	GO_BiologicalProcess-EBI-UniProt-GOA-ACAP-ARAP_27.05.2021_00h00	0.0151341	0.0195674	0.000274087	0.000653592	[4, 6, 7, 8, 9]	Group22	8.69565	4	[LHX1, OSR1, SALL1, SMOX]
GO:0098815	modulation of excitatory postsynaptic potential	GO_BiologicalProcess-EBI-UniProt-GOA-ACAP-ARAP_27.05.2021_00h00	0.0151341	0.0195674	2.17392e-05	0.000134783	[4, 5, 6, 7, 8, 9, 10]	Group26	8.69565	4	[NLGN3, RIMS1, SLC8A2, WNT7A]
GO:0072210	metanephric nephron development	GO_BiologicalProcess-EBI-UniProt-GOA-ACAP-ARAP_27.05.2021_00h00	0.0151341	0.0195674	1.67022e-05	0.00017259	[4, 6, 7, 8, 9]	Group28	8.69565	4	[LHX1, OSR1, SALL1, SMOX]
GO:0072210	metanephric nephron development	GO_BiologicalProcess-EBI-UniProt-GOA-ACAP-ARAP_27.05.2021_00h00	0.0151341	0.0195674	2.2327e-05	0.000115356	[4, 6, 7, 8, 9]	Group29	8.69565	4	[LHX1, OSR1, SALL1, SMOX]
GO:0016247	channel regulator activity	GO_BiologicalProcess-EBI-UniProt-GOA-ACAP-ARAP_27.05.2021_00h00	0.0151022	0.0197253	9.65077e-08	2.99174e-06	[6, 8]	Group30	5.64516	7	[CACNG8, FXYD1, FXYD7, KCNIP1, KCNIP2, NANOS1, PCSK9]
GO:0005044	scavenger receptor activity	GO_BiologicalProcess-EBI-UniProt-GOA-ACAP-ARAP_27.05.2021_00h00	0.0162775	0.0206289	0.00255244	0.00395628	[5, 7]	Group13	8.51064	4	[CD5, CD6, LRP1, SCARB1]
GO:0072171	mesonephric tubule morphogenesis	GO_BiologicalProcess-EBI-UniProt-GOA-ACAP-ARAP_27.05.2021_00h00	0.0161239	0.0206386	0.000274087	0.000653592	[5, 6, 7, 8, 9, 10, 11, 12]	Group22	7.04225	5	[GATA3, LHX1, OSR1, SALL1, SMOX]
GO:0072171	mesonephric tubule morphogenesis	GO_BiologicalProcess-EBI-UniProt-GOA-ACAP-ARAP_27.05.2021_00h00	0.0161239	0.0206386	0.0002695	0.000696208	[5, 6, 7, 8, 9, 10, 11, 12]	Group25	7.04225	5	[GATA3, LHX1, OSR1, SALL1, SMOX]
GO:0072171	mesonephric tubule morphogenesis	GO_BiologicalProcess-EBI-UniProt-GOA-ACAP-ARAP_27.05.2021_00h00	0.0161239	0.0206386	1.67022e-05	0.00017259	[5, 6, 7, 8, 9, 10, 11, 12]	Group28	7.04225	5	[GATA3, LHX1, OSR1, SALL1, SMOX]
GO:0072171	mesonephric tubule morphogenesis	GO_BiologicalProcess-EBI-UniProt-GOA-ACAP-ARAP_27.05.2021_00h00	0.0161239	0.0206386	2.2327e-05	0.000115356	[5, 6, 7, 8, 9, 10, 11, 12]	Group29	7.04225	5	[GATA3, LHX1, OSR1, SALL1, SMOX]
GO:0006942	regulation of striated muscle contraction	GO_BiologicalProcess-EBI-UniProt-GOA-ACAP-ARAP_27.05.2021_00h00	0.0173187	0.0217333	9.65077e-08	2.99174e-06	[6, 7]	Group30	6.06061	6	[CACNA1C, GRK2, KCNQ1, NANOS1, PRKCA, SMAD7]
GO:0003206	cardiac chamber morphogenesis	GO_BiologicalProcess-EBI-UniProt-GOA-ACAP-ARAP_27.05.2021_00h00	0.0190945	0.0232771	2.2327e-05	0.000115356	[3, 4, 5, 6, 7, 8]	Group29	5.38462	7	[GATA3, MDM2, NRP2, PPP3CA, SMAD7, SMOX, TNNT2]
GO:0046631	alpha-beta T cell activation	GO_BiologicalProcess-EBI-UniProt-GOA-ACAP-ARAP_27.05.2021_00h00	0.0189812	0.0233615	0.0266141	0.0284496	[5, 6]	Group15	5	8	[ARMC5, FOXP1, GATA3, NKAP, PRKCQ, RORC, SMAD7, ZBTB7B]
GO:0060411	cardiac septum morphogenesis	GO_BiologicalProcess-EBI-UniProt-GOA-ACAP-ARAP_27.05.2021_00h00	0.0189761	0.0235819	2.2327e-05	0.000115356	[3, 4, 5, 6, 7, 8, 9]	Group29	6.75676	5	[MDM2, NRP2, PPP3CA, SMAD7, SMOX]
GO:0001725	stress fiber	GO_CellularComponent-EBI-UniProt-GOA-ACAP-ARAP_27.05.2021_00h00	0.0199958	0.0241459	0.0199958	0.0221382	[3, 4, 8, 9]	Group03	6.66667	5	[DAAM1, PDLIM7, PTK2, PXN, SEPTIN9]
GO:0003281	ventricular septum development	GO_BiologicalProcess-EBI-UniProt-GOA-ACAP-ARAP_27.05.2021_00h00	0.0210508	0.0251823	2.2327e-05	0.000115356	[4, 5, 7, 8, 9]	Group29	6.57895	5	[GATA3, MDM2, PPP3CA, SALL1, SMAD7]
GO:0035282	segmentation	GO_BiologicalProcess-EBI-UniProt-GOA-ACAP-ARAP_27.05.2021_00h00	0.0234003	0.0274792	1.67022e-05	0.00017259	[4, 5, 6]	Group28	5.66038	6	[CDX2, LHX1, NRP2, OSR1, PCSK6, TBX6]
GO:1902117	positive regulation of organelle assembly	GO_BiologicalProcess-EBI-UniProt-GOA-ACAP-ARAP_27.05.2021_00h00	0.023268	0.0275769	0.00307756	0.00454307	[4, 5, 6, 7]	Group12	6.41026	5	[ASAP1, CROCC, FUZ, HTT, SEPTIN9]
GO:2001259	positive regulation of cation channel activity	GO_BiologicalProcess-EBI-UniProt-GOA-ACAP-ARAP_27.05.2021_00h00	0.0244311	0.0284289	7.21701e-05	0.000223727	[5, 6, 7, 8, 9, 10, 11]	Group21	6.32911	5	[EPHB2, HTT, KCNIP2, NLGN3, PLCG2]
GO:2001259	positive regulation of cation channel activity	GO_BiologicalProcess-EBI-UniProt-GOA-ACAP-ARAP_27.05.2021_00h00	0.0244311	0.0284289	2.17392e-05	0.000134783	[5, 6, 7, 8, 9, 10, 11]	Group26	6.32911	5	[EPHB2, HTT, KCNIP2, NLGN3, PLCG2]
GO:2001259	positive regulation of cation channel activity	GO_BiologicalProcess-EBI-UniProt-GOA-ACAP-ARAP_27.05.2021_00h00	0.0244311	0.0284289	9.65077e-08	2.99174e-06	[5, 6, 7, 8, 9, 10, 11]	Group30	6.32911	5	[EPHB2, HTT, KCNIP2, NLGN3, PLCG2]
GO:0031018	endocrine pancreas development	GO_BiologicalProcess-EBI-UniProt-GOA-ACAP-ARAP_27.05.2021_00h00	0.0257909	0.0294753	0.000747606	0.00144849	[3, 5, 6, 7]	Group24	7.40741	4	[BAD, BAK1, PAX4, SMOX]
GO:0031018	endocrine pancreas development	GO_BiologicalProcess-EBI-UniProt-GOA-ACAP-ARAP_27.05.2021_00h00	0.0257909	0.0294753	0.0002695	0.000696208	[3, 5, 6, 7]	Group25	7.40741	4	[BAD, BAK1, PAX4, SMOX]
GO:0021675	nerve development	GO_BiologicalProcess-EBI-UniProt-GOA-ACAP-ARAP_27.05.2021_00h00	0.0256309	0.0295563	0.00667985	0.00828302	[3, 5, 6]	Group20	6.25	5	[EPHB2, LRIG1, NRP2, PLXNA3, SALL1]
GO:0051279	regulation of release of sequestered calcium ion into cytosol	GO_BiologicalProcess-EBI-UniProt-GOA-ACAP-ARAP_27.05.2021_00h00	0.0294541	0.0333639	9.65077e-08	2.99174e-06	[4, 5, 6, 7, 8, 9, 10, 11, 12, 13, 14, 15]	Group30	6.0241	5	[CACNA1C, HTT, NANOS1, PLCG1, PRKCA]
GO:0009948	anterior/posterior axis specification	GO_BiologicalProcess-EBI-UniProt-GOA-ACAP-ARAP_27.05.2021_00h00	0.0307041	0.0344748	1.67022e-05	0.00017259	[4, 5, 6, 7]	Group28	7.01754	4	[CDX2, LHX1, PCSK6, TBX6]
GO:0002286	T cell activation involved in immune response	GO_BiologicalProcess-EBI-UniProt-GOA-ACAP-ARAP_27.05.2021_00h00	0.0331272	0.036872	0.0266141	0.0284496	[5, 6]	Group15	5.21739	6	[FOXP1, GATA3, ITGAL, RORC, SMAD7, ZBTB7B]
GO:0010524	positive regulation of calcium ion transport into cytosol	GO_BiologicalProcess-EBI-UniProt-GOA-ACAP-ARAP_27.05.2021_00h00	0.0342651	0.0378097	9.65077e-08	2.99174e-06	[3, 4, 5, 6, 7, 8, 9, 10, 11, 12, 13, 14]	Group30	6.77966	4	[BAK1, HTT, P2RX3, PLCG1]
GO:0010611	regulation of cardiac muscle hypertrophy	GO_BiologicalProcess-EBI-UniProt-GOA-ACAP-ARAP_27.05.2021_00h00	0.0361318	0.0395288	0.0361318	0.0373362	[4, 5, 6, 7]	Group04	6.66667	4	[DDX39B, G6PD, PPP3CA, PRKCA]
GO:0042733	embryonic digit morphogenesis	GO_BiologicalProcess-EBI-UniProt-GOA-ACAP-ARAP_27.05.2021_00h00	0.0361318	0.0395288	0.000274087	0.000653592	[4, 5, 6, 7, 8]	Group22	6.66667	4	[LRP4, OSR1, SALL1, WNT7A]
GO:0042733	embryonic digit morphogenesis	GO_BiologicalProcess-EBI-UniProt-GOA-ACAP-ARAP_27.05.2021_00h00	0.0361318	0.0395288	2.17392e-05	0.000134783	[4, 5, 6, 7, 8]	Group26	6.66667	4	[LRP4, OSR1, SALL1, WNT7A]
GO:0042733	embryonic digit morphogenesis	GO_BiologicalProcess-EBI-UniProt-GOA-ACAP-ARAP_27.05.2021_00h00	0.0361318	0.0395288	2.2327e-05	0.000115356	[4, 5, 6, 7, 8]	Group29	6.66667	4	[LRP4, OSR1, SALL1, WNT7A]
GO:0003179	heart valve morphogenesis	GO_BiologicalProcess-EBI-UniProt-GOA-ACAP-ARAP_27.05.2021_00h00	0.0380562	0.0412813	2.52093e-05	0.000111641	[3, 4, 6, 7, 8]	Group18	6.55738	4	[GATA3, MDM2, NFATC1, PPP3CA]
GO:0002067	glandular epithelial cell differentiation	GO_BiologicalProcess-EBI-UniProt-GOA-ACAP-ARAP_27.05.2021_00h00	0.0380562	0.0412813	0.0002695	0.000696208	[6, 7]	Group25	6.55738	4	[ASCL1, BAD, RARB, SMOX]
GO:0003179	heart valve morphogenesis	GO_BiologicalProcess-EBI-UniProt-GOA-ACAP-ARAP_27.05.2021_00h00	0.0380562	0.0412813	2.2327e-05	0.000115356	[3, 4, 6, 7, 8]	Group29	6.55738	4	[GATA3, MDM2, NFATC1, PPP3CA]
GO:0002067	glandular epithelial cell differentiation	GO_BiologicalProcess-EBI-UniProt-GOA-ACAP-ARAP_27.05.2021_00h00	0.0380562	0.0412813	2.2327e-05	0.000115356	[6, 7]	Group29	6.55738	4	[ASCL1, BAD, RARB, SMOX]
GO:0021761	limbic system development	GO_BiologicalProcess-EBI-UniProt-GOA-ACAP-ARAP_27.05.2021_00h00	0.0395173	0.042506	0.00667985	0.00828302	[4, 5, 6, 7, 8, 9]	Group20	5	6	[ALK, BCAN, FEZF2, NRP2, PLXNA3, SMOX]
GO:1902686	mitochondrial outer membrane permeabilization involved in programmed cell death	GO_BiologicalProcess-EBI-UniProt-GOA-ACAP-ARAP_27.05.2021_00h00	0.0400382	0.0427075	0.000747606	0.00144849	[4, 6, 7, 8, 9]	Group24	6.45161	4	[BAD, BAK1, SPG7, TFDP1]
GO:1902686	mitochondrial outer membrane permeabilization involved in programmed cell death	GO_BiologicalProcess-EBI-UniProt-GOA-ACAP-ARAP_27.05.2021_00h00	0.0400382	0.0427075	0.0002695	0.000696208	[4, 6, 7, 8, 9]	Group25	6.45161	4	[BAD, BAK1, SPG7, TFDP1]
GO:0048661	positive regulation of smooth muscle cell proliferation	GO_BiologicalProcess-EBI-UniProt-GOA-ACAP-ARAP_27.05.2021_00h00	0.0413372	0.0437287	0.0413372	0.0413372	[4, 5, 6]	Group07	5.49451	5	[DDX39B, FOXP1, GNAI3, MDM2, MMP9]
GO:0043154	negative regulation of cysteine-type endopeptidase activity involved in apoptotic process	GO_BiologicalProcess-EBI-UniProt-GOA-ACAP-ARAP_27.05.2021_00h00	0.0413372	0.0437287	0.000747606	0.00144849	[6, 7, 8, 9, 10, 11, 12]	Group24	5.49451	5	[CD44, MDM2, MMP9, PLAUR, TNFSF14]
GO:0002090	regulation of receptor internalization	GO_BiologicalProcess-EBI-UniProt-GOA-ACAP-ARAP_27.05.2021_00h00	0.0441756	0.0463482	0.000109008	0.000307203	[4, 5, 6, 7, 8]	Group27	6.25	4	[CACNA1A, PCSK9, PLCG2, RIN3]

## Sheet: BinGO ALL
Supplementary table S5. Gene ontology results: analysis through the BinGO software comprising all the differentially methylated genes. "x": input genes in the enriched term; "n": number of genes in the term; "X": total number of input genes; "N": total number of genes in the database.
GO-ID	p-value	corr p-value	x	n	X	N	Description
50794	6.7995e-10	1.6743e-06	193	6213	386	17757	regulation of cellular process
50789	1.0014e-09	1.6743e-06	200	6543	386	17757	regulation of biological process
65007	1.6608e-09	1.8512e-06	208	6930	386	17757	biological regulation
23052	3.4313e-08	2.8686e-05	111	3128	386	17757	signaling
10646	4.4611e-07	0.00029836	52	1154	386	17757	regulation of cell communication
44459	2.879e-06	0.0014656	74	1999	386	17757	plasma membrane part
43565	3.182e-06	0.0014656	33	631	386	17757	sequence-specific DNA binding
48731	3.5062e-06	0.0014656	85	2417	386	17757	system development
30695	4.9142e-06	0.0017965	25	416	386	17757	GTPase regulator activity
7268	5.3724e-06	0.0017965	20	288	386	17757	synaptic transmission
23046	6.4573e-06	0.0017994	77	2155	386	17757	signaling process
23060	6.4573e-06	0.0017994	77	2155	386	17757	signal transmission
60589	7.13e-06	0.0018341	25	425	386	17757	nucleoside-triphosphatase regulator activity
5245	9.8041e-06	0.0023418	6	24	386	17757	voltage-gated calcium channel activity
7399	1.0915e-05	0.0024334	48	1152	386	17757	nervous system development
48856	1.2655e-05	0.0026403	89	2651	386	17757	anatomical structure development
30182	1.3423e-05	0.0026403	25	441	386	17757	neuron differentiation
30154	1.7638e-05	0.0032767	62	1664	386	17757	cell differentiation
32502	1.9379e-05	0.0033302	103	3229	386	17757	developmental process
19226	2.0565e-05	0.0033302	21	342	386	17757	transmission of nerve impulse
5083	2.0913e-05	0.0033302	19	290	386	17757	small GTPase regulator activity
21953	3.4964e-05	0.0051391	9	75	386	17757	central nervous system neuron differentiation
35466	3.6099e-05	0.0051391	42	1003	386	17757	regulation of signaling pathway
7275	3.9498e-05	0.0051391	95	2966	386	17757	multicellular organismal development
5515	3.9913e-05	0.0051391	215	8107	386	17757	protein binding
48869	3.9957e-05	0.0051391	62	1710	386	17757	cellular developmental process
48513	4.4064e-05	0.0054574	64	1789	386	17757	organ development
3700	4.7337e-05	0.0055035	40	948	386	17757	transcription factor activity
30528	4.7727e-05	0.0055035	56	1503	386	17757	transcription regulator activity
9987	5.7618e-05	0.0064225	241	9353	386	17757	cellular process
22008	6.0729e-05	0.0065509	30	635	386	17757	neurogenesis
45446	7.2216e-05	0.0075466	5	21	386	17757	endothelial cell differentiation
48518	8.6221e-05	0.0087371	74	2207	386	17757	positive regulation of biological process
5891	9.1798e-05	0.0090286	5	22	386	17757	voltage-gated calcium channel complex
1886	9.867e-05	0.0094272	3	5	386	17757	endothelial cell morphogenesis
3158	0.00011522	0.010702	5	23	386	17757	endothelium development
48522	0.00012253	0.011074	68	2003	386	17757	positive regulation of cellular process
51179	0.00012846	0.011304	93	2979	386	17757	localization
48468	0.00013715	0.01176	29	633	386	17757	cell development
5886	0.00016556	0.013603	111	3730	386	17757	plasma membrane
5488	0.00016924	0.013603	300	12341	386	17757	binding
5737	0.00017484	0.013603	201	7633	386	17757	cytoplasm
10769	0.00017492	0.013603	9	92	386	17757	regulation of cell morphogenesis involved in differentiation
44057	0.00018151	0.013794	18	313	386	17757	regulation of system process
30900	0.00018979	0.014103	12	159	386	17757	forebrain development
45596	0.00019468	0.014153	15	234	386	17757	negative regulation of cell differentiation
9888	0.00022755	0.01619	32	750	386	17757	tissue development
22843	0.00024606	0.016725	11	140	386	17757	voltage-gated cation channel activity
3382	0.00024815	0.016725	4	15	386	17757	epithelial cell morphogenesis
48699	0.00025008	0.016725	27	592	386	17757	generation of neurons
51239	0.00028	0.018359	41	1066	386	17757	regulation of multicellular organismal process
19222	0.00031026	0.019952	114	3913	386	17757	regulation of metabolic process
22838	0.00035559	0.022436	20	389	386	17757	substrate-specific channel activity
34704	0.0003653	0.022621	5	29	386	17757	calcium channel complex
50770	0.0004217	0.024827	7	63	386	17757	regulation of axonogenesis
5215	0.00042396	0.024827	43	1159	386	17757	transporter activity
7154	0.00042498	0.024827	33	811	386	17757	cell communication
21954	0.00043061	0.024827	5	30	386	17757	central nervous system neuron development
22892	0.0004976	0.028203	37	956	386	17757	substrate-specific transporter activity
5096	0.00050873	0.028353	14	229	386	17757	GTPase activator activity
50804	0.00051982	0.028494	10	129	386	17757	regulation of synaptic transmission
6020	0.00052829	0.028494	4	18	386	17757	inositol metabolic process
15267	0.0005743	0.030089	20	404	386	17757	channel activity
3707	0.00057588	0.030089	6	48	386	17757	steroid hormone receptor activity
22803	0.00059232	0.030473	20	405	386	17757	passive transmembrane transporter activity
6816	0.00066081	0.033481	10	133	386	17757	calcium ion transport
5216	0.00067368	0.033623	19	379	386	17757	ion channel activity
7417	0.00069673	0.034263	21	441	386	17757	central nervous system development
5261	0.00072486	0.034963	15	265	386	17757	cation channel activity
51234	0.00073397	0.034963	80	2607	386	17757	establishment of localization
34703	0.00074233	0.034963	10	135	386	17757	cation channel complex
45165	0.0007861	0.03651	10	136	386	17757	cell fate commitment
4879	0.00080019	0.036655	6	51	386	17757	ligand-dependent nuclear receptor activity
31226	0.00084517	0.038193	43	1199	386	17757	intrinsic to plasma membrane
904	0.00087483	0.038648	14	242	386	17757	cell morphogenesis involved in differentiation
7165	0.00088691	0.038648	61	1877	386	17757	signal transduction
5244	0.00090582	0.038648	12	189	386	17757	voltage-gated ion channel activity
22832	0.00090582	0.038648	12	189	386	17757	voltage-gated channel activity
31323	0.00091305	0.038648	107	3730	386	17757	regulation of cellular metabolic process
51969	0.00093031	0.038887	10	139	386	17757	regulation of transmission of nerve impulse
65008	0.00095758	0.039533	52	1540	386	17757	regulation of biological quality
32501	0.00097995	0.039602	122	4368	386	17757	multicellular organismal process
70838	0.00098294	0.039602	10	140	386	17757	divalent metal ion transport
5516	0.001038	0.040747	10	141	386	17757	calmodulin binding
45595	0.0010625	0.040747	24	552	386	17757	regulation of cell differentiation
16043	0.0010667	0.040747	78	2560	386	17757	cellular component organization
5887	0.001089	0.040747	42	1178	386	17757	integral to plasma membrane
21697	0.0010917	0.040747	3	10	386	17757	cerebellar cortex formation
30857	0.0010917	0.040747	3	10	386	17757	negative regulation of epithelial cell differentiation
7267	0.0010967	0.040747	25	586	386	17757	cell-cell signaling
5622	0.0011126	0.040884	274	11285	386	17757	intracellular
22836	0.0011353	0.040934	16	306	386	17757	gated channel activity
9653	0.0011523	0.040934	43	1218	386	17757	anatomical structure morphogenesis
30234	0.0011544	0.040934	33	860	386	17757	enzyme regulator activity
7269	0.0011629	0.040934	5	37	386	17757	neurotransmitter secretion
6810	0.0012329	0.042947	78	2573	386	17757	transport
23033	0.0012602	0.043446	66	2099	386	17757	signaling pathway
8331	0.0013936	0.046142	2	3	386	17757	high voltage-gated calcium channel activity
51156	0.0013936	0.046142	2	3	386	17757	glucose 6-phosphate metabolic process
45602	0.0013936	0.046142	2	3	386	17757	negative regulation of endothelial cell differentiation
30122	0.0013936	0.046142	2	3	386	17757	AP-2 adaptor complex
30136	0.0014238	0.046677	10	147	386	17757	clathrin-coated vesicle
21533	0.001477	0.04749	3	11	386	17757	cell differentiation in hindbrain
21544	0.001477	0.04749	3	11	386	17757	subpallium development
48523	0.0015127	0.047671	59	1841	386	17757	negative regulation of cellular process
3674	0.0015182	0.047671	354	15410	386	17757	molecular_function
42383	0.0015253	0.047671	7	78	386	17757	sarcolemma
31644	0.0015756	0.048786	10	149	386	17757	regulation of neurological system process

## Sheet: ClueGO 30-0
Supplementary table S5. Gene ontology results: analysis through the ClueGO software comprising the differentially methylated genes in the T30 vs T0 comparison.
GOID	GOTerm	Ontology Source	Term PValue	Term PValue Corrected with Bonferroni step down	Group PValue	Group PValue Corrected with Bonferroni step down	GOLevels	GOGroups	% Associated Genes	Nr. Genes	Associated Genes Found
GO:0001772	immunological synapse	GO_CellularComponent-EBI-UniProt-GOA-ACAP-ARAP_27.05.2021_00h00	0.000399263	0.00878379	0.000399263	0.00159705	[2, 4]	Group0	6.97674	3	[CD6, PRKCQ, SNX27]
GO:0051604	protein maturation	GO_BiologicalProcess-EBI-UniProt-GOA-ACAP-ARAP_27.05.2021_00h00	9.58368e-05	0.00220425	9.58368e-05	0.000479184	[4, 5]	Group1	2.18069	7	[BAK1, MDM2, PCSK6, PCSK9, SORL1, SPG7, TSPAN15]
GO:0070059	intrinsic apoptotic signaling pathway in response to endoplasmic reticulum stress	GO_BiologicalProcess-EBI-UniProt-GOA-ACAP-ARAP_27.05.2021_00h00	0.00134108	0.0268216	0.00434351	0.00434351	[5, 6, 7]	Group2	4.61538	3	[ATP2A3, BAK1, CREB3L1]
GO:0043280	positive regulation of cysteine-type endopeptidase activity involved in apoptotic process	GO_BiologicalProcess-EBI-UniProt-GOA-ACAP-ARAP_27.05.2021_00h00	0.0136009	0.0136009	0.00434351	0.00434351	[6, 7, 9, 10, 11, 12]	Group2	2.01342	3	[ATP2A3, BAK1, DLEC1]
GO:0051100	negative regulation of binding	GO_BiologicalProcess-EBI-UniProt-GOA-ACAP-ARAP_27.05.2021_00h00	0.00241203	0.0434165	0.00387003	0.00774006	[4]	Group3	2.38095	4	[ATP2A3, PCSK9, SORL1, SP100]
GO:0006638	neutral lipid metabolic process	GO_BiologicalProcess-EBI-UniProt-GOA-ACAP-ARAP_27.05.2021_00h00	0.0136009	0.0136009	0.00387003	0.00774006	[4, 5]	Group3	2.01342	3	[FABP6, PCSK9, SORL1]
GO:0006639	acylglycerol metabolic process	GO_BiologicalProcess-EBI-UniProt-GOA-ACAP-ARAP_27.05.2021_00h00	0.0133584	0.0267169	0.00387003	0.00774006	[5, 6]	Group3	2.02703	3	[FABP6, PCSK9, SORL1]
GO:1903522	regulation of blood circulation	GO_BiologicalProcess-EBI-UniProt-GOA-ACAP-ARAP_27.05.2021_00h00	0.000484332	0.010171	0.000484332	0.00145299	[4, 5]	Group4	2.00669	6	[ATP2A3, GRK2, HRH2, KCNQ1, MDM2, SPTBN4]
GO:0061337	cardiac conduction	GO_BiologicalProcess-EBI-UniProt-GOA-ACAP-ARAP_27.05.2021_00h00	0.0131184	0.0393553	0.000484332	0.00145299	[3, 6, 7]	Group4	2.04082	3	[ATP2A3, KCNQ1, SPTBN4]
GO:0008016	regulation of heart contraction	GO_BiologicalProcess-EBI-UniProt-GOA-ACAP-ARAP_27.05.2021_00h00	0.0013587	0.0258153	0.000484332	0.00145299	[5, 6]	Group4	2.04082	5	[ATP2A3, GRK2, KCNQ1, MDM2, SPTBN4]

## Sheet: BinGO 30-0
Supplementary table S5. Gene ontology results: analysis through the BinGO software comprising the differentially methylated genes in T30 vs T0 comparison. "x": input genes in the enriched term; "n": number of genes in the term; "X": total number of input genes; "N": total number of genes in the database.
SUID	pValue	adjustedPValue	description	x	n	X	N
1048	1.0506e-05	0.0066088	regulation of cellular process	40	6222	55	14300
1049	0.00011278	0.021677	negative regulation of cellular process	18	1843	55	14300
1051	1	1	biological_process	55	14300	55	14300
1052	2.2503e-05	0.0072083	biological regulation	42	6941	55	14300
1054	0.00011135	0.021677	negative regulation of biological process	19	2019	55	14300
1056	1.3754e-05	0.0066088	regulation of biological process	41	6552	55	14300

## Sheet: ClueGO 90-0
Supplementary table S5. Gene ontology results: analysis through the ClueGO software comprising the differentially methylated genes in the T90 vs T0 comparison.
GOID	GOTerm	Ontology Source	Term PValue	Term PValue Corrected with Bonferroni step down	Group PValue	Group PValue Corrected with Bonferroni step down	GOLevels	GOGroups	% Associated Genes	Nr. Genes	Associated Genes Found
GO:0023051	regulation of signaling	GO_BiologicalProcess-EBI-UniProt-GOA-ACAP-ARAP_27.05.2021_00h00	2.88445e-09	3.34019e-06	5.14935e-07	2.57467e-06	[2, 3]	Group03	2.851	106	[ALK, ALOX15, ALPK2, ANO1, ARHGAP22, ARHGEF16, ARHGEF3, ASCL1, ATP2A3, BAK1, BANP, CACNA1A, CACNA1C, CACNG8, CCDC88C, CCNY, CD44, CIT, CREB3L1, CTBP2, DDX39B, DDX56, DLEC1, DLGAP2, DYNC1LI1, EDAR, EPHB2, FAM13A, FAM53B, FGF5, FOXP1, FUZ, FXYD1, FXYD7, GAS8, GATA3, GNAI3, GRID1, GRK2, GRK7, GRM4, H4C2, HDAC7, HIP1, HTT, IQGAP3, IQSEC1, IQSEC3, ITPKA, KPTN, LAPTM5, LRP1, LRP4, MADD, MCF2L, MDM2, MY…
GO:0048731	system development	GO_BiologicalProcess-EBI-UniProt-GOA-ACAP-ARAP_27.05.2021_00h00	2.40707e-08	2.78498e-05	1.1839e-07	9.47123e-07	[3, 4]	Group06	2.53925	131	[AJAP1, ALK, ALOX15, ALPK2, AP2A1, AP2A2, AQP2, ARHGAP22, ASAP1, ASCL1, ASIC2, BAK1, BARHL2, BCAN, CACNA1A, CACNA1C, CCKBR, CD44, CIT, COL5A3, CREB3L1, DAAM1, DDX39B, DDX56, DLEC1, DNMT3A, DPF1, DPYSL4, DSCAM, E2F2, EBP, EDAR, ENC1, EPHB2, ESRRB, FEZF1, FEZF2, FGF5, FLI1, FMNL3, FOXK1, FOXP1, FUZ, G6PD, GATA3, GNAI3, GRIP1, GRK2, H4C2, HDAC7, HOXC4, HSD17B4, ID1, IGSF21, IGSF3, IL4I1, IQGAP3, IQS…
GO:0048731	system development	GO_BiologicalProcess-EBI-UniProt-GOA-ACAP-ARAP_27.05.2021_00h00	2.40707e-08	2.78498e-05	1.1839e-07	9.47123e-07	[3, 4]	Group09	2.53925	131	[AJAP1, ALK, ALOX15, ALPK2, AP2A1, AP2A2, AQP2, ARHGAP22, ASAP1, ASCL1, ASIC2, BAK1, BARHL2, BCAN, CACNA1A, CACNA1C, CCKBR, CD44, CIT, COL5A3, CREB3L1, DAAM1, DDX39B, DDX56, DLEC1, DNMT3A, DPF1, DPYSL4, DSCAM, E2F2, EBP, EDAR, ENC1, EPHB2, ESRRB, FEZF1, FEZF2, FGF5, FLI1, FMNL3, FOXK1, FOXP1, FUZ, G6PD, GATA3, GNAI3, GRIP1, GRK2, H4C2, HDAC7, HOXC4, HSD17B4, ID1, IGSF21, IGSF3, IL4I1, IQGAP3, IQS…
GO:0048522	positive regulation of cellular process	GO_BiologicalProcess-EBI-UniProt-GOA-ACAP-ARAP_27.05.2021_00h00	3.13844e-08	3.62803e-05	1.45543e-07	1.0188e-06	[2, 3, 4]	Group01	2.44808	145	[ABHD14B, ALK, ALOX15, ANO1, AP2A1, ARHGEF10L, ARHGEF16, ARHGEF3, ASAP1, ASCL1, ASIC2, ATP2A3, BAIAP2L2, BAK1, BARHL2, CACNA1A, CACNG8, CADPS, CARD14, CBFA2T3, CCKBR, CCNY, CD44, CD5, CD6, CIT, COL26A1, CREB3L1, CROCC, CTBP2, DDX39B, DDX56, DLEC1, DNMT3A, DPF1, DSCAM, DYNC1LI1, E2F2, EDAR, ENC1, EPHB2, ESRRB, ESRRG, FAM53B, FEZF1, FEZF2, FGF5, FLI1, FOXK1, FOXP1, FUZ, FXYD1, G6PD, GAS8, GATA3, GN…
GO:0045202	synapse	GO_CellularComponent-EBI-UniProt-GOA-ACAP-ARAP_27.05.2021_00h00	3.80138e-08	4.39059e-05	1.87926e-09	1.69133e-08	[3]	Group04	3.66275	53	[ARHGAP22, ASAP1, ASIC2, BCAN, CACNA1A, CACNA1C, CACNB1, CACNG8, CADPS, CRIPT, CTBP2, DLGAP2, DSCAM, EIF3B, EPHB2, GRID1, GRIP1, GRK2, GRM4, HIP1, HTT, IGSF21, IQSEC1, IQSEC3, KCNIP2, KCNQ2, KCNQ3, KPTN, LRP4, MADD, MDM2, NANOS1, NAPG, NLGN3, NRGN, NRP2, PCDHB5, PORCN, PPFIA1, PPP3CA, PTK2, RNF216, RPL19, SDK2, SEPTIN9, SLC16A3, SLC8A2, STRN4, SYN3, SYT13, TPRG1L, WHRN, WNT7A]
GO:0010646	regulation of cell communication	GO_BiologicalProcess-EBI-UniProt-GOA-ACAP-ARAP_27.05.2021_00h00	5.61961e-08	6.48503e-05	5.14935e-07	2.57467e-06	[3, 4]	Group03	2.74457	101	[ALK, ALOX15, ALPK2, ANO1, ARHGAP22, ARHGEF16, ARHGEF3, ASCL1, BAK1, BANP, CACNA1A, CACNA1C, CACNG8, CCDC88C, CCNY, CD44, CIT, CREB3L1, CTBP2, DDX39B, DDX56, DLEC1, DLGAP2, DYNC1LI1, EDAR, EPHB2, FAM13A, FAM53B, FGF5, FOXP1, FUZ, GAS8, GATA3, GNAI3, GRID1, GRK2, GRK7, GRM4, H4C2, HDAC7, HIP1, HTT, IQGAP3, IQSEC1, IQSEC3, ITPKA, KPTN, LAPTM5, LRP1, LRP4, MADD, MCF2L, MDM2, MYO9B, NACC2, NBL1, NCF1…
GO:0048518	positive regulation of biological process	GO_BiologicalProcess-EBI-UniProt-GOA-ACAP-ARAP_27.05.2021_00h00	1.45543e-07	0.000167811	1.45543e-07	1.0188e-06	[1, 2, 3]	Group01	2.34935	154	[ABHD14B, ALK, ALOX15, ANO1, AP2A1, ARHGEF10L, ARHGEF16, ARHGEF3, ASAP1, ASCL1, ASIC2, ATP2A3, BAIAP2L2, BAK1, BARHL2, CACNA1A, CACNG8, CADPS, CARD14, CBFA2T3, CCKBR, CCNY, CD44, CD5, CD6, CIT, COL26A1, CREB3L1, CROCC, CTBP2, DDX39B, DDX56, DLEC1, DNMT3A, DPF1, DSCAM, DYNC1LI1, E2F2, EDAR, ENC1, EPHB2, ESRRB, ESRRG, FAM53B, FEZF1, FEZF2, FGF5, FKBP6, FLI1, FOXK1, FOXP1, FUZ, FXYD1, G6PD, GAS8, GA…
GO:0009966	regulation of signal transduction	GO_BiologicalProcess-EBI-UniProt-GOA-ACAP-ARAP_27.05.2021_00h00	2.73562e-07	0.000315144	5.14935e-07	2.57467e-06	[3, 4, 5]	Group03	2.76176	91	[ALK, ALOX15, ALPK2, ARHGAP22, ARHGEF16, ARHGEF3, ASCL1, BAK1, BANP, CACNG8, CCDC88C, CCNY, CD44, CIT, CREB3L1, CTBP2, DDX39B, DDX56, DLEC1, DLGAP2, DYNC1LI1, EDAR, EPHB2, FAM13A, FAM53B, FGF5, FOXP1, FUZ, GAS8, GATA3, GNAI3, GRK2, GRK7, GRM4, H4C2, HDAC7, HIP1, HTT, IQGAP3, IQSEC1, IQSEC3, KPTN, LAPTM5, LRP1, LRP4, MADD, MCF2L, MDM2, MYO9B, NACC2, NBL1, NCF1, NFAM1, NLGN3, NLRC5, NOTCH3, NOTCH4,…
GO:0007275	multicellular organism development	GO_BiologicalProcess-EBI-UniProt-GOA-ACAP-ARAP_27.05.2021_00h00	5.59165e-07	0.000643599	1.1839e-07	9.47123e-07	[2, 3]	Group06	2.37971	137	[AJAP1, ALK, ALOX15, ALPK2, ANO1, AP2A1, AP2A2, AQP2, ARHGAP22, ASAP1, ASCL1, ASIC2, BAK1, BANP, BARHL2, BCAN, CACNA1A, CACNA1C, CCKBR, CD44, CIT, CMIP, COL5A3, CREB3L1, DAAM1, DDX39B, DDX56, DLEC1, DNMT3A, DPF1, DPYSL4, DSCAM, E2F2, EBP, EDAR, ENC1, EPHB2, ESRRB, FEZF1, FEZF2, FGF5, FLI1, FMNL3, FOXK1, FOXP1, FUZ, G6PD, GATA3, GNAI3, GRIP1, GRK2, H4C2, HDAC7, HMX1, HOXC4, HSD17B4, ID1, IGSF21, I…
GO:0007275	multicellular organism development	GO_BiologicalProcess-EBI-UniProt-GOA-ACAP-ARAP_27.05.2021_00h00	5.59165e-07	0.000643599	1.1839e-07	9.47123e-07	[2, 3]	Group09	2.37971	137	[AJAP1, ALK, ALOX15, ALPK2, ANO1, AP2A1, AP2A2, AQP2, ARHGAP22, ASAP1, ASCL1, ASIC2, BAK1, BANP, BARHL2, BCAN, CACNA1A, CACNA1C, CCKBR, CD44, CIT, CMIP, COL5A3, CREB3L1, DAAM1, DDX39B, DDX56, DLEC1, DNMT3A, DPF1, DPYSL4, DSCAM, E2F2, EBP, EDAR, ENC1, EPHB2, ESRRB, FEZF1, FEZF2, FGF5, FLI1, FMNL3, FOXK1, FOXP1, FUZ, G6PD, GATA3, GNAI3, GRIP1, GRK2, H4C2, HDAC7, HMX1, HOXC4, HSD17B4, ID1, IGSF21, I…
GO:1903522	regulation of blood circulation	GO_BiologicalProcess-EBI-UniProt-GOA-ACAP-ARAP_27.05.2021_00h00	6.17835e-07	0.000710511	4.90454e-06	1.47136e-05	[4, 5]	Group07	6.35452	19	[ASIC2, ATP2A3, CACNA1C, CACNB1, CACNG8, FXYD1, FXYD7, GRK2, KCNIP1, KCNIP2, KCNQ1, MDM2, NANOS1, RYR1, SLC8A2, SMAD7, SPTBN4, TBXAS1, TNNT2]
GO:0008016	regulation of heart contraction	GO_BiologicalProcess-EBI-UniProt-GOA-ACAP-ARAP_27.05.2021_00h00	7.23761e-07	0.000831602	4.90454e-06	1.47136e-05	[5, 6]	Group07	6.93878	17	[ATP2A3, CACNA1C, CACNB1, CACNG8, FXYD1, FXYD7, GRK2, KCNIP1, KCNIP2, KCNQ1, MDM2, NANOS1, RYR1, SLC8A2, SMAD7, SPTBN4, TNNT2]
GO:0007165	signal transduction	GO_BiologicalProcess-EBI-UniProt-GOA-ACAP-ARAP_27.05.2021_00h00	7.90796e-07	0.000907834	5.14935e-07	2.57467e-06	[2, 3, 4]	Group03	2.29607	152	[ACOT11, ALK, ALOX15, ALPK2, ANO1, AP2A1, AP2A2, ARHGAP22, ARHGEF10L, ARHGEF16, ARHGEF3, ASCL1, ASIC2, ATP2A3, BAK1, BANP, CACNA1A, CACNA1C, CACNG8, CADPS, CARD14, CCDC88C, CCKBR, CCN6, CCNY, CD44, CD5, CD6, CIT, CREB3L1, CTBP2, DAAM1, DDX39B, DDX56, DLEC1, DLGAP2, DSCAM, DYNC1LI1, E2F2, EDAR, ENC1, EPHB2, ESRRB, ESRRG, FABP6, FAM13A, FAM53B, FGF5, FOXP1, FUZ, GAS8, GATA3, GNAI3, GRID1, GRIP1, GR…
GO:0061337	cardiac conduction	GO_BiologicalProcess-EBI-UniProt-GOA-ACAP-ARAP_27.05.2021_00h00	1.01408e-06	0.00116315	4.90454e-06	1.47136e-05	[3, 6, 7]	Group07	8.84354	13	[ATP2A3, CACNA1C, CACNB1, CACNG8, FXYD1, FXYD7, KCNIP1, KCNIP2, KCNQ1, NANOS1, RYR1, SLC8A2, SPTBN4]
GO:0048513	animal organ development	GO_BiologicalProcess-EBI-UniProt-GOA-ACAP-ARAP_27.05.2021_00h00	1.26496e-06	0.00144965	1.1839e-07	9.47123e-07	[3, 4, 5]	Group06	2.59706	99	[AJAP1, ALK, ALOX15, ALPK2, AP2A1, AP2A2, AQP2, ASCL1, BAK1, BCAN, CACNA1A, CACNA1C, CCKBR, CD44, COL5A3, DAAM1, DDX39B, DLEC1, DSCAM, EDAR, EPHB2, ESRRB, FEZF1, FEZF2, FGF5, FLI1, FMNL3, FOXK1, FOXP1, FUZ, G6PD, GATA3, GNAI3, GRK2, H4C2, HOXC4, HSD17B4, ID1, IGSF3, IL4I1, IQGAP3, KAZN, KCNQ1, KRT6C, KRT7, LHX1, LRIG1, LRP1, LRP4, MAST1, MDM2, MEIS1, MICAL2, NANOS1, NBL1, NCAPG2, NFAM1, NFIA, NKA…
GO:0048513	animal organ development	GO_BiologicalProcess-EBI-UniProt-GOA-ACAP-ARAP_27.05.2021_00h00	1.26496e-06	0.00144965	2.52752e-07	1.51651e-06	[3, 4, 5]	Group08	2.59706	99	[AJAP1, ALK, ALOX15, ALPK2, AP2A1, AP2A2, AQP2, ASCL1, BAK1, BCAN, CACNA1A, CACNA1C, CCKBR, CD44, COL5A3, DAAM1, DDX39B, DLEC1, DSCAM, EDAR, EPHB2, ESRRB, FEZF1, FEZF2, FGF5, FLI1, FMNL3, FOXK1, FOXP1, FUZ, G6PD, GATA3, GNAI3, GRK2, H4C2, HOXC4, HSD17B4, ID1, IGSF3, IL4I1, IQGAP3, KAZN, KCNQ1, KRT6C, KRT7, LHX1, LRIG1, LRP1, LRP4, MAST1, MDM2, MEIS1, MICAL2, NANOS1, NBL1, NCAPG2, NFAM1, NFIA, NKA…
GO:0048513	animal organ development	GO_BiologicalProcess-EBI-UniProt-GOA-ACAP-ARAP_27.05.2021_00h00	1.26496e-06	0.00144965	1.1839e-07	9.47123e-07	[3, 4, 5]	Group09	2.59706	99	[AJAP1, ALK, ALOX15, ALPK2, AP2A1, AP2A2, AQP2, ASCL1, BAK1, BCAN, CACNA1A, CACNA1C, CCKBR, CD44, COL5A3, DAAM1, DDX39B, DLEC1, DSCAM, EDAR, EPHB2, ESRRB, FEZF1, FEZF2, FGF5, FLI1, FMNL3, FOXK1, FOXP1, FUZ, G6PD, GATA3, GNAI3, GRK2, H4C2, HOXC4, HSD17B4, ID1, IGSF3, IL4I1, IQGAP3, KAZN, KCNQ1, KRT6C, KRT7, LHX1, LRIG1, LRP1, LRP4, MAST1, MDM2, MEIS1, MICAL2, NANOS1, NBL1, NCAPG2, NFAM1, NFIA, NKA…
GO:0007399	nervous system development	GO_BiologicalProcess-EBI-UniProt-GOA-ACAP-ARAP_27.05.2021_00h00	2.78458e-06	0.00318835	1.1839e-07	9.47123e-07	[4, 5]	Group09	2.82946	73	[ALK, AP2A1, ASAP1, ASCL1, ASIC2, BAK1, BARHL2, BCAN, CACNA1A, CIT, DDX56, DLEC1, DNMT3A, DPF1, DPYSL4, DSCAM, ENC1, EPHB2, FEZF1, FEZF2, FGF5, FUZ, G6PD, GATA3, GNAI3, GRIP1, ID1, IGSF21, IQSEC1, ITPK1, KCNIP2, KCNQ1, KCNQ2, LHX1, LRIG1, LRP1, LRP4, LTK, MAST1, MDM2, MEIS1, NANOS1, NBL1, NFIA, NLGN3, NOTCH3, NR2F2, NRGN, NRP2, OLIG3, PBX2, PCDHB5, PDLIM7, PLXNA3, PPP3CA, PRKCQ, PTK2, RARB, RNF22…
GO:0051239	regulation of multicellular organismal process	GO_BiologicalProcess-EBI-UniProt-GOA-ACAP-ARAP_27.05.2021_00h00	3.27422e-06	0.00374571	3.27422e-06	1.30969e-05	[2, 3]	Group00	2.74938	78	[ACOT11, AJAP1, ALPK2, ASCL1, ASIC2, ATP2A3, CACNA1C, CACNB1, CACNG8, CD6, CREB3L1, DDX39B, DDX56, DLGAP2, DSCAM, E2F2, EPHB2, ESRRB, ESRRG, FEZF1, FEZF2, FOXP1, FUZ, FXYD1, FXYD7, G6PD, GATA3, GPSM3, GRK2, H4C2, HDAC7, ID1, IL12RB2, IL4I1, IQGAP3, IQSEC1, KCNIP1, KCNIP2, KCNQ1, LAPTM5, LHX1, LRP1, LRP4, MDM2, MEIS1, NANOS1, NFAM1, NKAP, NLGN3, NLRC5, NOTCH4, NR2F2, NRP2, OSR1, PLAUR, PLXNA3, PPP…
GO:0007507	heart development	GO_BiologicalProcess-EBI-UniProt-GOA-ACAP-ARAP_27.05.2021_00h00	4.72376e-06	0.00539926	2.52752e-07	1.51651e-06	[4, 5, 6]	Group08	4.36187	27	[ALPK2, ASCL1, CACNA1C, DDX39B, DLEC1, FMNL3, G6PD, GATA3, GRK2, MDM2, MEIS1, MICAL2, NRP2, OSR1, PDLIM7, PPP3CA, PTK2, RARB, RBM20, RYR1, SALL1, SCUBE1, SMAD7, SMOX, STK24, TBX6, TNNT2]
GO:0048468	cell development	GO_BiologicalProcess-EBI-UniProt-GOA-ACAP-ARAP_27.05.2021_00h00	4.81526e-06	0.00549903	1.1839e-07	9.47123e-07	[3, 4]	Group09	2.91705	64	[ALK, ALPK2, AP2A1, ASAP1, ASCL1, ASIC2, BARHL2, CCDC88C, DDX39B, DDX56, DPYSL4, DSCAM, ENC1, EPHB2, FEZF1, FEZF2, FLI1, FMNL3, FOXP1, G6PD, GATA3, GRIP1, HSD17B4, ID1, IQSEC1, KCNIP2, KCNQ1, LHX1, LRP1, LRP4, LTK, MDM2, MEIS1, NANOS1, NBL1, NLGN3, NOTCH3, NOTCH4, NRP2, OSR1, PBX2, PDLIM7, PLXNA3, PPP3CA, PRKCQ, PTK2, PXN, RADIL, RARB, RREB1, RYR1, SBF1, SMAD7, SMOX, SPTBN4, SRRM4, STK24, TBX6, T…
GO:0060047	heart contraction	GO_BiologicalProcess-EBI-UniProt-GOA-ACAP-ARAP_27.05.2021_00h00	4.92357e-06	0.00561779	4.90454e-06	1.47136e-05	[5]	Group07	6.02837	17	[ATP2A3, CACNA1C, CACNB1, CACNG8, FXYD1, FXYD7, GRK2, KCNIP1, KCNIP2, KCNQ1, MDM2, NANOS1, RYR1, SLC8A2, SMAD7, SPTBN4, TNNT2]
GO:0048666	neuron development	GO_BiologicalProcess-EBI-UniProt-GOA-ACAP-ARAP_27.05.2021_00h00	6.45605e-06	0.00735989	1.1839e-07	9.47123e-07	[4, 5, 7, 8, 9]	Group09	3.44828	42	[ALK, AP2A1, ASAP1, ASCL1, BARHL2, DDX56, DPYSL4, DSCAM, ENC1, EPHB2, FEZF1, FEZF2, GATA3, GRIP1, ID1, IQSEC1, KCNIP2, KCNQ1, LHX1, LRP1, LRP4, LTK, MDM2, NANOS1, NBL1, NLGN3, NOTCH3, NRP2, PBX2, PDLIM7, PLXNA3, PPP3CA, PRKCQ, PTK2, SMOX, SPTBN4, SRRM4, STK24, TBX6, VSTM2L, WHRN, WNT7A]
GO:0007267	cell-cell signaling	GO_BiologicalProcess-EBI-UniProt-GOA-ACAP-ARAP_27.05.2021_00h00	6.85285e-06	0.0078054	1.87926e-09	1.69133e-08	[2, 3]	Group04	3.06178	56	[ALPK2, ANO1, AP2A1, AP2A2, ASIC2, CACNA1A, CACNA1C, CACNB1, CACNG8, CADPS, CCDC88C, CCN6, CCNY, CTBP2, DAAM1, DLGAP2, EPHB2, FAM53B, FGF5, FUZ, GATA3, GRID1, GRK2, GRM4, ITPKA, KCNIP2, KCNQ1, KCNQ2, KCNQ3, LHX1, LRP1, LRP4, NANOS1, NISCH, NLGN3, NRGN, PCDHB5, PNKD, PORCN, PPP3CA, RBMS3, RNF216, RNF220, SALL1, SEPTIN9, SLC8A2, SMOX, STK24, SYN3, SYT13, TLE6, TPRG1L, TRABD2A, TRABD2B, WNT7A, ZDHHC…
GO:0000122	negative regulation of transcription by RNA polymerase II	GO_BiologicalProcess-EBI-UniProt-GOA-ACAP-ARAP_27.05.2021_00h00	6.91345e-06	0.00786751	1.04022e-05	2.08045e-05	[7, 8, 9, 10, 11, 12]	Group05	3.78378	35	[ASCL1, CREB3L1, CTBP2, DNMT3A, FEZF1, FEZF2, FOXK1, FOXP1, GATA3, HDAC7, ID1, MDM2, MTA3, NACC2, NFIX, NKAP, NOTCH4, NR2F2, OLIG3, OSR1, PAX4, PRDM16, RARB, RORC, RREB1, SALL1, SMAD7, SMOX, SP100, TAGLN3, TBX6, TLE6, VSX2, ZBTB6, ZBTB7B]
GO:0003015	heart process	GO_BiologicalProcess-EBI-UniProt-GOA-ACAP-ARAP_27.05.2021_00h00	7.46314e-06	0.00848559	4.90454e-06	1.47136e-05	[4]	Group07	5.84192	17	[ATP2A3, CACNA1C, CACNB1, CACNG8, FXYD1, FXYD7, GRK2, KCNIP1, KCNIP2, KCNQ1, MDM2, NANOS1, RYR1, SLC8A2, SMAD7, SPTBN4, TNNT2]
GO:0072359	circulatory system development	GO_BiologicalProcess-EBI-UniProt-GOA-ACAP-ARAP_27.05.2021_00h00	1.22155e-05	0.0138768	2.52752e-07	1.51651e-06	[4, 5]	Group08	3.44828	40	[ALPK2, ARHGAP22, ASCL1, BAK1, CACNA1C, CREB3L1, DDX39B, DLEC1, E2F2, EPHB2, FMNL3, G6PD, GATA3, GRK2, HDAC7, ID1, KCNQ1, LRP1, MDM2, MEIS1, MICAL2, NOTCH4, NR2F2, NRP2, OSR1, PDLIM7, PPP3CA, PTK2, RARB, RBM20, RYR1, SALL1, SCUBE1, SMAD7, SMOX, SP100, STK24, TBX6, TNNT2, WNT7A]
GO:0051128	regulation of cellular component organization	GO_BiologicalProcess-EBI-UniProt-GOA-ACAP-ARAP_27.05.2021_00h00	1.234e-05	0.0140059	1.234e-05	1.234e-05	[3, 4]	Group02	2.75374	70	[ALK, ALOX15, AP2A1, ARHGAP22, ARHGEF10L, ARMH3, ASAP1, ASIC2, BAIAP2L2, BAK1, BARHL2, CACNA1A, CD44, CDHR2, CRIPT, CROCC, DDX39B, DDX56, DLEC1, DSCAM, DYNC1LI1, ENC1, ENO4, EPHB2, EVI5, FMNL3, FUZ, G6PD, GATA3, GRIP1, H4C2, HIP1, HTT, ID1, IQGAP3, IQSEC1, LRP1, LRP4, LTK, MDM2, NANOS1, NLGN3, NRP2, PLAUR, PLXNA3, PPFIA1, PPP3CA, PRKCQ, PTK2, PXN, RAB31, RIN3, RPA1, RREB1, SEPTIN9, SHFL, SMAD7, S…
GO:0097485	neuron projection guidance	GO_BiologicalProcess-EBI-UniProt-GOA-ACAP-ARAP_27.05.2021_00h00	1.49943e-05	0.0170035	1.1839e-07	9.47123e-07	[3, 4, 5, 7, 8, 9, 10, 11, 12]	Group09	5.53746	17	[DPYSL4, DSCAM, EPHB2, FEZF1, FEZF2, GATA3, LHX1, LRP1, NOTCH3, NRP2, PDLIM7, PLXNA3, PRKCQ, PTK2, SMOX, SPTBN4, VSTM2L]
GO:0030182	neuron differentiation	GO_BiologicalProcess-EBI-UniProt-GOA-ACAP-ARAP_27.05.2021_00h00	1.62707e-05	0.0184347	1.1839e-07	9.47123e-07	[4, 6, 7, 8]	Group09	3.17139	47	[ALK, AP2A1, ASAP1, ASCL1, BARHL2, DDX56, DNMT3A, DPYSL4, DSCAM, ENC1, EPHB2, FEZF1, FEZF2, GATA3, GRIP1, ID1, IQSEC1, KCNIP2, KCNQ1, LHX1, LRP1, LRP4, LTK, MDM2, MEIS1, NANOS1, NBL1, NLGN3, NOTCH3, NRP2, OLIG3, PBX2, PDLIM7, PLXNA3, PPP3CA, PRKCQ, PTK2, SALL1, SDK2, SMOX, SPTBN4, SRRM4, STK24, TBX6, VSTM2L, WHRN, WNT7A]
GO:0009887	animal organ morphogenesis	GO_BiologicalProcess-EBI-UniProt-GOA-ACAP-ARAP_27.05.2021_00h00	1.71916e-05	0.0194608	1.1839e-07	9.47123e-07	[3, 4, 5, 6]	Group06	3.44219	39	[AJAP1, ALPK2, AP2A1, AP2A2, BAK1, DAAM1, DLEC1, DSCAM, EDAR, EPHB2, FGF5, FLI1, FUZ, GATA3, HOXC4, LHX1, LRIG1, LRP4, MDM2, MEIS1, MICAL2, NBL1, NRP2, OSR1, PAX4, PBX2, PPP3CA, PTK2, RARB, RYR1, SALL1, SDK2, SMAD7, SMOX, SP6, TBX6, TNNT2, WHRN, WNT7A]
GO:0009887	animal organ morphogenesis	GO_BiologicalProcess-EBI-UniProt-GOA-ACAP-ARAP_27.05.2021_00h00	1.71916e-05	0.0194608	2.52752e-07	1.51651e-06	[3, 4, 5, 6]	Group08	3.44219	39	[AJAP1, ALPK2, AP2A1, AP2A2, BAK1, DAAM1, DLEC1, DSCAM, EDAR, EPHB2, FGF5, FLI1, FUZ, GATA3, HOXC4, LHX1, LRIG1, LRP4, MDM2, MEIS1, MICAL2, NBL1, NRP2, OSR1, PAX4, PBX2, PPP3CA, PTK2, RARB, RYR1, SALL1, SDK2, SMAD7, SMOX, SP6, TBX6, TNNT2, WHRN, WNT7A]
GO:0098978	glutamatergic synapse	GO_CellularComponent-EBI-UniProt-GOA-ACAP-ARAP_27.05.2021_00h00	2.0711e-05	0.0234242	1.87926e-09	1.69133e-08	[4]	Group04	4.98688	19	[ARHGAP22, BCAN, CACNA1A, CADPS, CTBP2, DLGAP2, EPHB2, GRID1, GRIP1, HIP1, NLGN3, NRGN, NRP2, PORCN, PPP3CA, RNF216, SEPTIN9, SYN3, WNT7A]
GO:1903508	positive regulation of nucleic acid-templated transcription	GO_BiologicalProcess-EBI-UniProt-GOA-ACAP-ARAP_27.05.2021_00h00	2.13384e-05	0.0241124	1.04022e-05	2.08045e-05	[6, 7, 8, 9, 10]	Group05	3.0285	51	[ABHD14B, ASCL1, ASIC2, BARHL2, CREB3L1, CTBP2, DDX39B, DPF1, E2F2, ESRRB, ESRRG, FEZF1, FEZF2, FLI1, FOXK1, GATA3, HOXC4, HSD17B4, IL4I1, LHX1, MDM2, MEIS1, MICAL2, MTA3, NANOS1, NCF1, NFIA, NFIX, NLRC5, NOTCH3, NOTCH4, NR2F2, OSR1, PBX2, PPP3CA, PRDM16, RARB, RORC, RREB1, SALL1, SCAND1, SMAD7, SMOX, SP100, SP6, TAF15, TBX6, TF, TFDP1, WNT7A, ZBTB7B]
GO:0045893	positive regulation of transcription, DNA-templated	GO_BiologicalProcess-EBI-UniProt-GOA-ACAP-ARAP_27.05.2021_00h00	2.13384e-05	0.0241124	1.04022e-05	2.08045e-05	[6, 7, 8, 9, 10, 11]	Group05	3.0285	51	[ABHD14B, ASCL1, ASIC2, BARHL2, CREB3L1, CTBP2, DDX39B, DPF1, E2F2, ESRRB, ESRRG, FEZF1, FEZF2, FLI1, FOXK1, GATA3, HOXC4, HSD17B4, IL4I1, LHX1, MDM2, MEIS1, MICAL2, MTA3, NANOS1, NCF1, NFIA, NFIX, NLRC5, NOTCH3, NOTCH4, NR2F2, OSR1, PBX2, PPP3CA, PRDM16, RARB, RORC, RREB1, SALL1, SCAND1, SMAD7, SMOX, SP100, SP6, TAF15, TBX6, TF, TFDP1, WNT7A, ZBTB7B]
GO:1902680	positive regulation of RNA biosynthetic process	GO_BiologicalProcess-EBI-UniProt-GOA-ACAP-ARAP_27.05.2021_00h00	2.15431e-05	0.0243222	1.04022e-05	2.08045e-05	[5, 6, 7, 8, 9]	Group05	3.02671	51	[ABHD14B, ASCL1, ASIC2, BARHL2, CREB3L1, CTBP2, DDX39B, DPF1, E2F2, ESRRB, ESRRG, FEZF1, FEZF2, FLI1, FOXK1, GATA3, HOXC4, HSD17B4, IL4I1, LHX1, MDM2, MEIS1, MICAL2, MTA3, NANOS1, NCF1, NFIA, NFIX, NLRC5, NOTCH3, NOTCH4, NR2F2, OSR1, PBX2, PPP3CA, PRDM16, RARB, RORC, RREB1, SALL1, SCAND1, SMAD7, SMOX, SP100, SP6, TAF15, TBX6, TF, TFDP1, WNT7A, ZBTB7B]
GO:0098794	postsynapse	GO_CellularComponent-EBI-UniProt-GOA-ACAP-ARAP_27.05.2021_00h00	2.16901e-05	0.0244664	1.87926e-09	1.69133e-08	[2, 4]	Group04	4.02299	28	[ASAP1, ASIC2, CACNA1A, CACNA1C, CACNG8, CRIPT, DLGAP2, EPHB2, GRID1, GRIP1, HIP1, HTT, IGSF21, IQSEC1, IQSEC3, KPTN, LRP4, NANOS1, NLGN3, NRGN, NRP2, PPP3CA, PTK2, RNF216, SLC16A3, SLC8A2, STRN4, SYN3]
GO:0051130	positive regulation of cellular component organization	GO_BiologicalProcess-EBI-UniProt-GOA-ACAP-ARAP_27.05.2021_00h00	2.34037e-05	0.0263759	1.234e-05	1.234e-05	[3, 4, 5]	Group02	3.31179	41	[ALK, ALOX15, AP2A1, ARHGEF10L, ASAP1, ASIC2, BAIAP2L2, BAK1, CROCC, DDX56, DSCAM, ENC1, EPHB2, FUZ, GATA3, GRIP1, H4C2, HIP1, HTT, ID1, IQSEC1, LRP1, LRP4, LTK, NANOS1, NLGN3, PLAUR, PLXNA3, PPP3CA, PRKCQ, PXN, RAB31, RPA1, RREB1, SEPTIN9, TF, TFDP1, TRABD2A, TRABD2B, WNT7A, ZBTB7B]
GO:0048699	generation of neurons	GO_BiologicalProcess-EBI-UniProt-GOA-ACAP-ARAP_27.05.2021_00h00	2.43594e-05	0.0274287	1.1839e-07	9.47123e-07	[5, 6, 7]	Group09	3.06373	50	[ALK, AP2A1, ASAP1, ASCL1, BARHL2, CIT, DDX56, DNMT3A, DPYSL4, DSCAM, ENC1, EPHB2, FEZF1, FEZF2, GATA3, GRIP1, ID1, IQSEC1, KCNIP2, KCNQ1, LHX1, LRP1, LRP4, LTK, MDM2, MEIS1, NANOS1, NBL1, NLGN3, NOTCH3, NR2F2, NRP2, OLIG3, PBX2, PDLIM7, PLXNA3, PPP3CA, PRKCQ, PTK2, SALL1, SDK2, SMOX, SPTBN4, SRRM4, STK24, TBX6, TUBGCP2, VSTM2L, WHRN, WNT7A]
GO:0035295	tube development	GO_BiologicalProcess-EBI-UniProt-GOA-ACAP-ARAP_27.05.2021_00h00	2.641e-05	0.0297112	2.52752e-07	1.51651e-06	[3, 4]	Group08	3.40502	38	[AQP2, ARHGAP22, ASCL1, BAK1, CCKBR, CREB3L1, DLEC1, E2F2, EDAR, EPHB2, FMNL3, FOXP1, FUZ, GATA3, HDAC7, ID1, ITPK1, LHX1, LRP1, MEIS1, MICAL2, NFIA, NOTCH4, NR2F2, NRP2, OSR1, PPP3CA, PTK2, RARB, RNF220, SALL1, SMAD7, SMOX, SP100, STK24, TBX6, WNT7A, ZNF358]
GO:0022008	neurogenesis	GO_BiologicalProcess-EBI-UniProt-GOA-ACAP-ARAP_27.05.2021_00h00	3.01317e-05	0.0338681	1.1839e-07	9.47123e-07	[4, 5, 6]	Group09	2.96973	52	[ALK, AP2A1, ASAP1, ASCL1, BARHL2, CIT, DDX56, DNMT3A, DPYSL4, DSCAM, ENC1, EPHB2, FEZF1, FEZF2, FGF5, GATA3, GRIP1, ID1, IQSEC1, KCNIP2, KCNQ1, LHX1, LRP1, LRP4, LTK, MDM2, MEIS1, NANOS1, NBL1, NLGN3, NOTCH3, NR2F2, NRP2, OLIG3, PBX2, PDLIM7, PLXNA3, PPP3CA, PRKCQ, PTK2, RARB, SALL1, SDK2, SMOX, SPTBN4, SRRM4, STK24, TBX6, TUBGCP2, VSTM2L, WHRN, WNT7A]
GO:0030154	cell differentiation	GO_BiologicalProcess-EBI-UniProt-GOA-ACAP-ARAP_27.05.2021_00h00	4.25625e-05	0.0477977	1.1839e-07	9.47123e-07	[3]	Group06	2.36924	106	[AJAP1, ALK, ALPK2, AP2A1, ARHGAP22, ASAP1, ASCL1, ASIC2, BAK1, BARHL2, CBFA2T3, CCDC88C, CDHR2, CIT, CREB3L1, CTBP2, DDX39B, DDX56, DNMT3A, DPYSL4, DSCAM, EDAR, ENC1, EPHB2, ESRRB, FEZF1, FEZF2, FGF5, FKBP6, FLI1, FMNL3, FOXK1, FOXP1, FUZ, G6PD, GATA3, GRIP1, H4C2, HDAC7, HIP1, HSD17B4, ID1, IL4I1, IQSEC1, KAZN, KCNIP2, KCNQ1, KRT6C, KRT7, LHX1, LRP1, LRP4, LTK, MDM2, MEIS1, NANOS1, NBL1, NCAPG2…
GO:0030154	cell differentiation	GO_BiologicalProcess-EBI-UniProt-GOA-ACAP-ARAP_27.05.2021_00h00	4.25625e-05	0.0477977	1.1839e-07	9.47123e-07	[3]	Group09	2.36924	106	[AJAP1, ALK, ALPK2, AP2A1, ARHGAP22, ASAP1, ASCL1, ASIC2, BAK1, BARHL2, CBFA2T3, CCDC88C, CDHR2, CIT, CREB3L1, CTBP2, DDX39B, DDX56, DNMT3A, DPYSL4, DSCAM, EDAR, ENC1, EPHB2, ESRRB, FEZF1, FEZF2, FGF5, FKBP6, FLI1, FMNL3, FOXK1, FOXP1, FUZ, G6PD, GATA3, GRIP1, H4C2, HDAC7, HIP1, HSD17B4, ID1, IL4I1, IQSEC1, KAZN, KCNIP2, KCNQ1, KRT6C, KRT7, LHX1, LRP1, LRP4, LTK, MDM2, MEIS1, NANOS1, NBL1, NCAPG2…

## Sheet: BinGO 90-0
Supplementary table S5. Gene ontology results: analysis through the BinGO software comprising the differentially methylated genes in T90 vs T0 comparison. "x": input genes in the enriched term; "n": number of genes in the term; "X": total number of input genes; "N": total number of genes in the database.
SUID	pValue	adjustedPValue	description	x	n	X	N
1100	7.6776e-05	0.0073997	cell development	26	633	257	14281
1101	0.0051392	0.10835	epithelial cell development	4	39	257	14281
1103	1.6465e-05	0.0033325	multicellular organismal development	82	2967	257	14281
1104	2.6247e-06	0.0013281	system development	73	2418	257	14281
1106	0.028029	0.20555	regulation of developmental process	22	790	257	14281
1107	0.0081375	0.13951	regulation of nervous system development	10	227	257	14281
1109	0.0052902	0.10926	regulation of cell differentiation	19	552	257	14281
1110	0.0056852	0.11281	regulation of cell development	11	250	257	14281
1112	6.2715e-08	4.2312e-05	biological regulation	167	6933	257	14281
1113	3.394e-08	3.4347e-05	regulation of biological process	161	6545	257	14281
1115	1.7343e-08	3.4347e-05	regulation of cellular process	156	6215	257	14281
1116	0.0017495	0.061052	negative regulation of cellular process	50	1841	257	14281
1118	1	1	biological_process	257	14281	257	14281
1119	6.5912e-05	0.0069076	signaling	83	3128	257	14281
1121	1.0726e-05	0.0025105	anatomical structure development	76	2652	257	14281
1122	0.086468	0.29304	hindbrain development	3	58	257	14281
1124	0.0021353	0.068426	cell-cell signaling	21	586	257	14281
1125	6.7866e-05	0.0069076	synaptic transmission	16	288	257	14281
1127	9.3188e-05	0.0085733	cellular developmental process	52	1711	257	14281
1128	0.0048465	0.10326	cellular component morphogenesis	14	353	257	14281
1130	0.0010914	0.043736	establishment of localization	67	2607	257	14281
1131	0.0020602	0.068426	transport	65	2573	257	14281
1133	1.1163e-05	0.0025105	neurogenesis	28	635	257	14281
1134	6.8257e-05	0.0069076	generation of neurons	25	592	257	14281
1136	0.08533	0.29304	epithelium development	10	338	257	14281
1137	0.033328	0.20627	epithelial cell differentiation	7	169	257	14281
1140	0.0015482	0.055957	regulation of multicellular organismal process	33	1066	257	14281
1142	0.0022651	0.068426	ion transport	25	751	257	14281
1144	0.04363	0.23611	tube development	10	298	257	14281
1147	0.00071335	0.034377	cell communication	28	811	257	14281
1149	0.024678	0.18849	metencephalon development	3	35	257	14281
1150	0.016344	0.15177	cerebellum development	3	30	257	14281
1152	0.023462	0.18264	cation transport	16	513	257	14281
1154	0.1588	0.37183	organelle organization	30	1379	257	14281
1155	0.0012453	0.047557	cytoskeleton organization	18	447	257	14281
1157	0.0032173	0.08742	brain development	13	301	257	14281
1158	3.0602e-05	0.0047645	forebrain development	12	159	257	14281
1160	0.00042871	0.025986	positive regulation of cellular process	56	2003	257	14281
1162	0.0097768	0.15177	metal ion transport	15	423	257	14281
1165	0.00044936	0.025986	cell morphogenesis involved in differentiation	13	242	257	14281
1166	0.00011962	0.010527	epithelial cell morphogenesis	4	15	257	14281
1168	0.0011079	0.043736	cellular component organization	66	2560	257	14281
1170	0.0063823	0.12079	regulation of endothelial cell differentiation	2	7	257	14281
1171	0.00095633	0.040983	negative regulation of endothelial cell differentiation	2	3	257	14281
1173	1.942e-05	0.0035732	regulation of cell communication	41	1154	257	14281
1175	5.6088e-05	0.0069076	endothelial cell morphogenesis	3	5	257	14281
1177	0.0026139	0.075579	telencephalon development	6	77	257	14281
1179	0.0082897	0.13951	anatomical structure formation involved in morphogenesis	14	376	257	14281
1180	0.00062948	0.032668	cerebellar cortex formation	3	10	257	14281
1182	0.00028187	0.018403	signaling process	60	2155	257	14281
1183	0.00028187	0.018403	signal transmission	60	2155	257	14281
1185	0.0011236	0.043736	endothelial cell development	3	12	257	14281
1187	0.004715	0.10152	cell morphogenesis	13	315	257	14281
1189	0.0020994	0.068426	anatomical structure morphogenesis	36	1218	257	14281
1191	4.5608e-05	0.0063211	cell differentiation	52	1665	257	14281
1193	0.00085405	0.037578	cell differentiation in hindbrain	3	11	257	14281
1195	0.00019237	0.014421	localization	78	2979	257	14281
1197	0.0011085	0.043736	negative regulation of cell differentiation	12	234	257	14281
1199	0.0022025	0.068426	regulation of cell projection organization	8	128	257	14281
1203	0.020174	0.16478	regulation of anatomical structure morphogenesis	11	300	257	14281
1204	0.0055636	0.11149	regulation of cell morphogenesis	8	149	257	14281
1208	0.00015226	0.012233	organ development	53	1789	257	14281
1209	0.00020479	0.014804	tissue development	28	750	257	14281
1212	0.00085405	0.037578	subpallium development	3	11	257	14281
1215	2.9177e-05	0.0047645	endothelial cell differentiation	5	21	257	14281
1218	6.4339e-06	0.0018603	developmental process	89	3230	257	14281
1220	0.18025	0.39251	system process	32	1504	257	14281
1221	0.41859	0.6022	neurological system process	23	1207	257	14281
1223	0.0062168	0.12079	negative regulation of developmental process	12	289	257	14281
1227	0.00015714	0.012233	transmission of nerve impulse	17	342	257	14281
1230	0.00040535	0.025638	central nervous system development	19	441	257	14281
1232	4.9453e-06	0.0016682	neuron differentiation	23	441	257	14281
1235	0.00062948	0.032668	negative regulation of epithelial cell differentiation	3	10	257	14281
1237	0.00024932	0.017401	regulation of cell morphogenesis involved in differentiation	8	92	257	14281
1238	0.00013197	0.01113	regulation of axonogenesis	7	63	257	14281
1240	4.6846e-05	0.0063211	endothelium development	5	23	257	14281
1242	0.00079038	0.037203	cell fate commitment	9	136	257	14281
1246	0.10727	0.31928	regulation of cellular component organization	14	538	257	14281
1248	5.8758e-05	0.0069076	central nervous system neuron differentiation	8	75	257	14281
1253	0.013506	0.15177	regulation of neurogenesis	9	209	257	14281
1254	0.0036781	0.093055	regulation of neuron differentiation	9	170	257	14281
1257	3.405e-06	0.0013783	nervous system development	43	1152	257	14281
1259	0.02286	0.17864	regulation of epithelial cell differentiation	3	34	257	14281
1261	0.0022329	0.068426	cerebellar cortex development	3	15	257	14281
1263	0.0005302	0.029809	positive regulation of biological process	60	2207	257	14281
1266	0.0067796	0.12387	negative regulation of biological process	51	2017	257	14281
1268	0.0045094	0.1004	cerebellum morphogenesis	3	19	257	14281
1272	0.00044339	0.025986	multicellular organismal process	104	4369	257	14281
1276	0.0030257	0.085055	regulation of neuron projection development	7	106	257	14281
1280	0.0032766	0.08742	cellular process	189	9354	257	14281
1284	0.0014414	0.053044	cerebellar cortex morphogenesis	3	13	257	14281
1296	0.007817	0.13639	hindbrain morphogenesis	3	23	257	14281
1304	ellipse	0.049817	di-	257	15674	15674	tri-valent inorganic cation transport
1307	0.00097193	0.040983	divalent metal ion transport	9	140	257	14281
1315	0.00084888	0.037578	neuron development	15	326	257	14281
1317	0.0005528	0.03024	regulation of signaling pathway	33	1003	257	14281
1329	0.00071118	0.034377	ureteric bud development	6	60	257	14281
1344	0.00067321	0.034065	calcium ion transport	9	133	257	14281

## Sheet: ClueGO 90-30
Supplementary table S5. Gene ontology results: analysis through the ClueGO software comprising the differentially methylated genes in the T90 vs T30 comparison.
GOID	GOTerm	Ontology Source	Term PValue	Term PValue Corrected with Bonferroni step down	Group PValue	Group PValue Corrected with Bonferroni step down	GOLevels	GOGroups	% Associated Genes	Nr. Genes	Associated Genes Found
GO:0099536	synaptic signaling	GO_BiologicalProcess-EBI-UniProt-GOA-ACAP-ARAP_27.05.2021_00h00	0.000191092	0.0447154	0.000191092	0.000191092	[3, 4]	Group0	2.22222	18	[CACNA1A, CACNG8, CADPS, CTBP2, GRK2, KCNIP2, KCNQ2, NISCH, NLGN3, NRGN, P2RX3, PCDHB5, PLCG1, PRKCA, RIMS1, SHANK2, SYN3, TYROBP]
GO:0005774	vacuolar membrane	GO_CellularComponent-EBI-UniProt-GOA-ACAP-ARAP_27.05.2021_00h00	0.000178243	0.0418872	0.000178243	0.000356487	[4, 5, 6]	Group1	2.7957	13	[ABCB9, AP1M2, AP2A2, CLEC16A, GNAI3, LAPTM5, MCOLN1, NAPG, NFAM1, PSAP, SCARB1, SURF4, WDR59]
GO:0098852	lytic vacuole membrane	GO_CellularComponent-EBI-UniProt-GOA-ACAP-ARAP_27.05.2021_00h00	5.32857e-05	0.0127886	0.000178243	0.000356487	[5, 6, 7]	Group1	3.15534	13	[ABCB9, AP1M2, AP2A2, CLEC16A, GNAI3, LAPTM5, MCOLN1, NAPG, NFAM1, PSAP, SCARB1, SURF4, WDR59]
GO:0005765	lysosomal membrane	GO_CellularComponent-EBI-UniProt-GOA-ACAP-ARAP_27.05.2021_00h00	5.32857e-05	0.0127886	0.000178243	0.000356487	[6, 7, 8]	Group1	3.15534	13	[ABCB9, AP1M2, AP2A2, CLEC16A, GNAI3, LAPTM5, MCOLN1, NAPG, NFAM1, PSAP, SCARB1, SURF4, WDR59]
GO:0032409	regulation of transporter activity	GO_BiologicalProcess-EBI-UniProt-GOA-ACAP-ARAP_27.05.2021_00h00	9.84254e-05	0.0233268	8.51933e-05	0.00025558	[3]	Group2	3.42679	11	[CACNA1A, CACNG8, FXYD1, FXYD7, KCNIP2, KCNQ1, MMP9, NLGN3, OSR1, PLCG2, PRKCA]
GO:0003015	heart process	GO_BiologicalProcess-EBI-UniProt-GOA-ACAP-ARAP_27.05.2021_00h00	0.000200017	0.0466041	8.51933e-05	0.00025558	[4]	Group2	3.43643	10	[CACNG8, FXYD1, FXYD7, GRK2, KCNIP1, KCNIP2, KCNQ1, PRKCA, SPTBN4, THRA]
GO:0043269	regulation of ion transport	GO_BiologicalProcess-EBI-UniProt-GOA-ACAP-ARAP_27.05.2021_00h00	5.75025e-05	0.0137431	8.51933e-05	0.00025558	[4, 5]	Group2	2.44565	18	[CACNA1A, CACNG8, FXYD1, FXYD7, GNG2, KCNIP1, KCNIP2, KCNQ1, KCNQ2, MMP9, NLGN3, OSR1, P2RX3, PLCG1, PLCG2, PRKCA, SPTBN4, SYT13]
GO:0022898	regulation of transmembrane transporter activity	GO_BiologicalProcess-EBI-UniProt-GOA-ACAP-ARAP_27.05.2021_00h00	5.88604e-05	0.0140088	8.51933e-05	0.00025558	[4, 5, 6]	Group2	3.63036	11	[CACNA1A, CACNG8, FXYD1, FXYD7, KCNIP2, KCNQ1, MMP9, NLGN3, OSR1, PLCG2, PRKCA]
GO:0034765	regulation of ion transmembrane transport	GO_BiologicalProcess-EBI-UniProt-GOA-ACAP-ARAP_27.05.2021_00h00	4.39951e-05	0.0106468	8.51933e-05	0.00025558	[4, 5, 6]	Group2	2.85714	15	[CACNA1A, CACNG8, FXYD1, FXYD7, GNG2, KCNIP1, KCNIP2, KCNQ1, KCNQ2, MMP9, NLGN3, OSR1, PLCG1, PLCG2, PRKCA]
GO:0060047	heart contraction	GO_BiologicalProcess-EBI-UniProt-GOA-ACAP-ARAP_27.05.2021_00h00	0.000155153	0.0366162	8.51933e-05	0.00025558	[5]	Group2	3.5461	10	[CACNG8, FXYD1, FXYD7, GRK2, KCNIP1, KCNIP2, KCNQ1, PRKCA, SPTBN4, THRA]
GO:0061337	cardiac conduction	GO_BiologicalProcess-EBI-UniProt-GOA-ACAP-ARAP_27.05.2021_00h00	3.78111e-05	0.00922591	8.51933e-05	0.00025558	[3, 6, 7]	Group2	5.44218	8	[CACNG8, FXYD1, FXYD7, KCNIP1, KCNIP2, KCNQ1, PRKCA, SPTBN4]
GO:0008016	regulation of heart contraction	GO_BiologicalProcess-EBI-UniProt-GOA-ACAP-ARAP_27.05.2021_00h00	4.85013e-05	0.0116888	8.51933e-05	0.00025558	[5, 6]	Group2	4.08163	10	[CACNG8, FXYD1, FXYD7, GRK2, KCNIP1, KCNIP2, KCNQ1, PRKCA, SPTBN4, THRA]
GO:0032412	regulation of ion transmembrane transporter activity	GO_BiologicalProcess-EBI-UniProt-GOA-ACAP-ARAP_27.05.2021_00h00	3.96134e-05	0.00962605	8.51933e-05	0.00025558	[5, 6, 7]	Group2	3.7931	11	[CACNA1A, CACNG8, FXYD1, FXYD7, KCNIP2, KCNQ1, MMP9, NLGN3, OSR1, PLCG2, PRKCA]
GO:1904062	regulation of cation transmembrane transport	GO_BiologicalProcess-EBI-UniProt-GOA-ACAP-ARAP_27.05.2021_00h00	8.85848e-06	0.00217033	8.51933e-05	0.00025558	[5, 6, 7]	Group2	3.49127	14	[CACNA1A, CACNG8, FXYD1, FXYD7, GNG2, KCNIP1, KCNIP2, KCNQ1, MMP9, NLGN3, OSR1, PLCG1, PLCG2, PRKCA]

## Sheet: BinGO 90-30
Supplementary table S5. Gene ontology results: analysis through the BinGO software comprising the differentially methylated genes in T90 vs T30 comparison. "x": input genes in the enriched term; "n": number of genes in the term; "X": total number of input genes; "N": total number of genes in the database.
SUID	pValue	adjustedPValue	description	x	n	X	N
1650	0.095187	0.32813	neurological system process	17	1208	143	14295
1651	3.9099e-05	0.01998	transmission of nerve impulse	13	342	143	14295
1653	0.015898	0.20445	cell communication	15	812	143	14295
1654	0.0060072	0.18702	cell-cell signaling	13	587	143	14295
1656	0.07984	0.30752	multicellular organismal process	52	4372	143	14295
1657	0.11482	0.35065	system process	20	1506	143	14295
1659	2.0644e-06	0.0031647	signaling	56	3130	143	14295
1660	0.00025324	0.055459	signaling process	38	2157	143	14295
1662	0.0011408	0.14527	biological regulation	88	6938	143	14295
1663	0.0012319	0.14527	regulation of biological process	84	6550	143	14295
1665	1	1	biological_process	143	14295	143	14295
1670	0.00025324	0.055459	signal transmission	38	2157	143	14295
1673	3.2291e-05	0.01998	synaptic transmission	12	288	143	14295
1675	0.0046824	0.18702	regulation of multicellular organismal process	20	1066	143	14295
1676	7.222e-05	0.027678	regulation of system process	12	313	143	14295
1679	0.0020262	0.17257	cellular process	110	9366	143	14295

## Sheet: ClueGO Early
Supplementary table S5. Gene ontology results: analysis through the ClueGO software comprising the differentially methylated genes in the early response.
GOID	GOTerm	Ontology Source	Term PValue	Term PValue Corrected with Bonferroni step down	Group PValue	Group PValue Corrected with Bonferroni step down	GOLevels	GOGroups	% Associated Genes	Nr. Genes	Associated Genes Found
GO:0004222	metalloendopeptidase activity	GO_BiologicalProcess-EBI-UniProt-GOA-ACAP-ARAP_27.05.2021_00h00	0.00568929	0.0341357	0.00568929	0.0113786	[7, 8]	Group0	2.30769	3	[SORL1, SPG7, TRABD2B]
GO:0048593	camera-type eye morphogenesis	GO_BiologicalProcess-EBI-UniProt-GOA-ACAP-ARAP_27.05.2021_00h00	0.00581128	0.0290564	0.00581128	0.00581128	[6, 7, 8, 9]	Group1	2.29008	3	[BAK1, EPHB2, LHX1]
GO:0051604	protein maturation	GO_BiologicalProcess-EBI-UniProt-GOA-ACAP-ARAP_27.05.2021_00h00	2.90854e-05	0.000465366	0.000127362	0.000636812	[4, 5]	Group2	2.18069	7	[BAK1, MDM2, PCSK6, PCSK9, SORL1, SPG7, TSPAN15]
GO:1990000	amyloid fibril formation	GO_BiologicalProcess-EBI-UniProt-GOA-ACAP-ARAP_27.05.2021_00h00	0.00288407	0.0288407	0.000127362	0.000636812	[4, 5]	Group2	2.94118	3	[MDM2, SORL1, TSPAN15]
GO:0006919	activation of cysteine-type endopeptidase activity involved in apoptotic process	GO_BiologicalProcess-EBI-UniProt-GOA-ACAP-ARAP_27.05.2021_00h00	0.00272675	0.0299943	0.00223837	0.0067151	[7, 8, 10, 11, 12, 13]	Group3	3	3	[ATP2A3, BAK1, DLEC1]
GO:0070059	intrinsic apoptotic signaling pathway in response to endoplasmic reticulum stress	GO_BiologicalProcess-EBI-UniProt-GOA-ACAP-ARAP_27.05.2021_00h00	0.000788914	0.0118337	0.00223837	0.0067151	[5, 6, 7]	Group3	4.61538	3	[ATP2A3, BAK1, CREB3L1]
GO:0043280	positive regulation of cysteine-type endopeptidase activity involved in apoptotic process	GO_BiologicalProcess-EBI-UniProt-GOA-ACAP-ARAP_27.05.2021_00h00	0.00827923	0.00827923	0.00223837	0.0067151	[6, 7, 9, 10, 11, 12]	Group3	2.01342	3	[ATP2A3, BAK1, DLEC1]
GO:0045185	maintenance of protein location	GO_BiologicalProcess-EBI-UniProt-GOA-ACAP-ARAP_27.05.2021_00h00	0.00272675	0.0299943	2.97794e-05	0.000178676	[3, 4]	Group4	3	3	[NBL1, SORL1, SP100]
GO:0009799	specification of symmetry	GO_BiologicalProcess-EBI-UniProt-GOA-ACAP-ARAP_27.05.2021_00h00	0.00783153	0.0234946	2.97794e-05	0.000178676	[3, 4, 5]	Group4	2.05479	3	[MICAL2, NBL1, PCSK6]
GO:0051100	negative regulation of binding	GO_BiologicalProcess-EBI-UniProt-GOA-ACAP-ARAP_27.05.2021_00h00	0.00122695	0.0171773	2.97794e-05	0.000178676	[4]	Group4	2.38095	4	[ATP2A3, PCSK9, SORL1, SP100]
GO:0009855	determination of bilateral symmetry	GO_BiologicalProcess-EBI-UniProt-GOA-ACAP-ARAP_27.05.2021_00h00	0.00768557	0.0307423	2.97794e-05	0.000178676	[4, 5, 6]	Group4	2.06897	3	[MICAL2, NBL1, PCSK6]
GO:0090288	negative regulation of cellular response to growth factor stimulus	GO_BiologicalProcess-EBI-UniProt-GOA-ACAP-ARAP_27.05.2021_00h00	0.00404316	0.0323453	2.97794e-05	0.000178676	[3, 4, 5, 6, 7]	Group4	2.6087	3	[CREB3L1, NBL1, SORL1]
GO:0030510	regulation of BMP signaling pathway	GO_BiologicalProcess-EBI-UniProt-GOA-ACAP-ARAP_27.05.2021_00h00	0.00330152	0.0297137	2.97794e-05	0.000178676	[4, 5, 6, 7, 8, 9]	Group4	2.80374	3	[NBL1, PCSK6, SORL1]
GO:0090101	negative regulation of transmembrane receptor protein serine/threonine kinase signaling pathway	GO_BiologicalProcess-EBI-UniProt-GOA-ACAP-ARAP_27.05.2021_00h00	0.00783153	0.0234946	2.97794e-05	0.000178676	[4, 5, 6, 7, 8, 9]	Group4	2.05479	3	[NBL1, SORL1, TGFB1I1]
GO:0045185	maintenance of protein location	GO_BiologicalProcess-EBI-UniProt-GOA-ACAP-ARAP_27.05.2021_00h00	0.00272675	0.0299943	0.000349517	0.00139807	[3, 4]	Group5	3	3	[NBL1, SORL1, SP100]
GO:0051100	negative regulation of binding	GO_BiologicalProcess-EBI-UniProt-GOA-ACAP-ARAP_27.05.2021_00h00	0.00122695	0.0171773	0.000349517	0.00139807	[4]	Group5	2.38095	4	[ATP2A3, PCSK9, SORL1, SP100]
GO:0006638	neutral lipid metabolic process	GO_BiologicalProcess-EBI-UniProt-GOA-ACAP-ARAP_27.05.2021_00h00	0.00827923	0.00827923	0.000349517	0.00139807	[4, 5]	Group5	2.01342	3	[FABP6, PCSK9, SORL1]
GO:0032091	negative regulation of protein binding	GO_BiologicalProcess-EBI-UniProt-GOA-ACAP-ARAP_27.05.2021_00h00	0.00257486	0.0308984	0.000349517	0.00139807	[5]	Group5	3.06122	3	[ATP2A3, PCSK9, SORL1]
GO:0038024	cargo receptor activity	GO_BiologicalProcess-EBI-UniProt-GOA-ACAP-ARAP_27.05.2021_00h00	0.00195675	0.0254377	0.000349517	0.00139807	[4, 6]	Group5	3.37079	3	[CD6, PCSK9, SORL1]
GO:0006639	acylglycerol metabolic process	GO_BiologicalProcess-EBI-UniProt-GOA-ACAP-ARAP_27.05.2021_00h00	0.00812835	0.0162567	0.000349517	0.00139807	[5, 6]	Group5	2.02703	3	[FABP6, PCSK9, SORL1]
GO:0006641	triglyceride metabolic process	GO_BiologicalProcess-EBI-UniProt-GOA-ACAP-ARAP_27.05.2021_00h00	0.00444897	0.0311428	0.000349517	0.00139807	[6, 7]	Group5	2.52101	3	[FABP6, PCSK9, SORL1]

## Sheet: BiGO Early
Supplementary table S5. Gene ontology results: analysis through the BinGO software comprising the differentially methylated genes in the early response. N.A.: not abailable.
N.A.

[truncated: 2 more sheets: ClueGO Mid-term, BinGO Mid-term]
